# Supplementary material for: Di-μ-chlorido-bis­(chlorido{2,2′-[3-(1H-imidazol-4-ylmeth­yl)-3-aza­pentane-1,5-di­yl]diphthalimide}copper(II))
Source: Acta Crystallogr Sect E Struct Rep Online. 2009 Nov 4;65(Pt 12):m1507–8. doi: 10.1107/S1600536809045565 (PMC2971966; doi:10.1107/S1600536809045565)
Supplement: Supplementary file 1 [file e-65-m1507-sup1.cif]

##############################################################################
###                                                                        ###
###        Electronic paper (Acta Crystallographica Section E)             ###
###                                                                        ###
##############################################################################
#                                                                            #
# This CIF contains the data in a paper accepted for publication in Acta     #
# Crystallographica Section E. It conforms to the requirements of Notes      #
# for Authors for Section E, and has been peer reviewed under the auspices   #
# of the IUCr Commission on Journals.                                        #
#                                                                            #
# Full details of the Crystallographic Information File format               #
# are given in the paper "The Crystallographic Information File (CIF):       #
# a New Standard Archive File for Crystallography" by S. R. Hall, F. H.      #
# Allen and I. D. Brown [Acta Cryst. (1991), A47, 655-685].                  #
#                                                                            #
# The current version of the core CIF dictionary is obtainable from          #
# ftp://ftp.iucr.org/pub/cif_core.dic. The current version number is 2.4.    #
#                                                                            #
# Software is freely available for graphical display of the structure(s) in  #
# this CIF.  For information consult the CIF home page http://www.iucr.org/  #
# cif/home.html                                                              #
#                                                                            #
# This file may be used for bona fide research purposes within the           #
# scientific community so long as proper attribution is given to the journal # 
# article from which it was obtained.                                        #
#                                                                            #
##############################################################################
                                             
data_I
_audit_creation_method     SHELXL-97
_chemical_name_systematic
;
Di-\m-chlorido-bis(chlorido{2,2'-[3-(1<i>H</i>-imidazol-4-ylmethyl)-3-
azapentane-1,5-diyl]diphthalimide}copper(II))
;
_chemical_name_common     ?
_chemical_formula_moiety     'C48 H42 Cl4 Cu2 N10 O8'
_chemical_formula_sum     'C48 H42 Cl4 Cu2 N10 O8'
_chemical_formula_iupac     '[Cu2 Cl4 (C24 H21 N5 O4)2]'
_chemical_formula_weight     1155.80
_chemical_melting_point     ?
_symmetry_cell_setting     'monoclinic'
_symmetry_space_group_name_H-M     'P 21/c'
_symmetry_space_group_name_Hall     '-P 2ybc'
loop_
    _symmetry_equiv_pos_as_xyz
    'x, y, z'
    '-x, y+1/2, -z+1/2'
    '-x, -y, -z'
    'x, -y-1/2, z-1/2'
_cell_length_a     8.4351(9)
_cell_length_b     14.6867(16)
_cell_length_c     20.1448(19)
_cell_angle_alpha     90.00
_cell_angle_beta     105.593(4)
_cell_angle_gamma     90.00
_cell_volume     2403.8(4)
_cell_formula_units_Z     2
_cell_measurement_reflns_used     1643
_cell_measurement_theta_min     2.507
_cell_measurement_theta_max     21.252
_cell_measurement_temperature     293(2)
_exptl_crystal_description     block
_exptl_crystal_colour     green
_exptl_crystal_size_max     0.2
_exptl_crystal_size_mid     0.1
_exptl_crystal_size_min     0.1
_exptl_crystal_density_diffrn     1.597
_exptl_crystal_density_meas     ?
_exptl_crystal_density_method     'not measured'
_exptl_crystal_F_000     1180
_exptl_absorpt_coefficient_mu     1.174
_exptl_absorpt_correction_type     'multi-scan'
_exptl_absorpt_process_details     '(SADABS; Bruker, 2001)'
_exptl_absorpt_correction_T_min     0.86
_exptl_absorpt_correction_T_max     0.89
_exptl_special_details
;
;
_diffrn_ambient_temperature     293(2)
_diffrn_radiation_type     MoK\a
_diffrn_radiation_wavelength     0.71073
_diffrn_radiation_source     'fine-focus sealed tube'
_diffrn_radiation_monochromator     graphite
_diffrn_measurement_device_type     'Bruker SMART CCD area-detector'
_diffrn_measurement_method     '\f and \w'
_diffrn_detector_area_resol_mean     ?
_diffrn_reflns_number     11745
_diffrn_reflns_av_R_equivalents     0.0470
_diffrn_reflns_av_sigmaI/netI     0.0609
_diffrn_reflns_theta_min     2.10
_diffrn_reflns_theta_max     25.00
_diffrn_reflns_theta_full     25.00
_diffrn_measured_fraction_theta_max     1.000
_diffrn_measured_fraction_theta_full     1.000
_diffrn_reflns_limit_h_min     -10
_diffrn_reflns_limit_h_max     10
_diffrn_reflns_limit_k_min     -17
_diffrn_reflns_limit_k_max     9
_diffrn_reflns_limit_l_min     -22
_diffrn_reflns_limit_l_max     23
_diffrn_standards_number     ?
_diffrn_standards_interval_count     ?
_diffrn_standards_interval_time     ?
_diffrn_standards_decay_%     ?
_refine_special_details
;
Refinement of <i>F</i>^2^ against ALL reflections. The weighted <i>R</i>-factor
<i>wR</i> and goodness of fit <i>S</i> are based on <i>F</i>^2^, conventional
<i>R</i>-factors <i>R</i> are based on <i>F</i>, with <i>F</i> set to zero for
negative <i>F</i>^2^. The threshold expression of <i>F</i>^2^ >
\s(<i>F</i>^2^) is used only for calculating <i>R</i>-factors(gt) <i>etc</i>.
and is not relevant to the choice of reflections for refinement.
<i>R</i>-factors based on <i>F</i>^2^ are statistically about twice as large
as those based on <i>F</i>, and <i>R</i>- factors based on ALL data will be
even larger.
;
_reflns_number_total     4218
_reflns_number_gt     3394
_reflns_threshold_expression     I>2\s(I)
_refine_ls_structure_factor_coef     Fsqd
_refine_ls_matrix_type     full
_refine_ls_R_factor_all     0.0868
_refine_ls_R_factor_gt     0.0685
_refine_ls_wR_factor_gt     0.1421
_refine_ls_wR_factor_ref     0.1499
_refine_ls_goodness_of_fit_ref     1.171
_refine_ls_restrained_S_all     1.171
_refine_ls_number_reflns     4218
_refine_ls_number_parameters     325
_refine_ls_number_restraints     0
_refine_ls_number_constraints     0
_refine_ls_hydrogen_treatment     constr
_refine_ls_weighting_scheme     calc
_refine_ls_weighting_details
         'calc w=1/[\s^2^(Fo^2^)+(0.0656P)^2^+0.0750P] where P=(Fo^2^+2Fc^2^)/3'
_atom_sites_solution_hydrogens     geom
_atom_sites_solution_primary     direct
_atom_sites_solution_secondary     difmap
_refine_ls_shift/su_max     0.001
_refine_ls_shift/su_mean     0.000
_refine_diff_density_max     0.613
_refine_diff_density_min     -0.296
_refine_ls_extinction_method     none
_refine_ls_extinction_coef     ?
loop_
    _atom_type_symbol
    _atom_type_description
    _atom_type_scat_dispersion_real
    _atom_type_scat_dispersion_imag
    _atom_type_scat_source
    'C' 'C' 0.0033 0.0016
                         'International Tables Vol C Tables 4.2.6.8 and 6.1.1.4'
    'H' 'H' 0.0000 0.0000
                         'International Tables Vol C Tables 4.2.6.8 and 6.1.1.4'
    'Cl' 'Cl' 0.1484 0.1585
                         'International Tables Vol C Tables 4.2.6.8 and 6.1.1.4'
    'Cu' 'Cu' 0.3201 1.2651
                         'International Tables Vol C Tables 4.2.6.8 and 6.1.1.4'
    'N' 'N' 0.0061 0.0033
                         'International Tables Vol C Tables 4.2.6.8 and 6.1.1.4'
    'O' 'O' 0.0106 0.0060
                         'International Tables Vol C Tables 4.2.6.8 and 6.1.1.4'
_computing_data_collection     'SMART (Bruker, 2001)'
_computing_cell_refinement     'SAINT (Bruker, 2001)'
_computing_data_reduction     'SAINT (Bruker, 2001)'
_computing_structure_solution     'SHELXS97 (Sheldrick, 2008)'
_computing_structure_refinement     'SHELXL97 (Sheldrick, 2008)'
_computing_molecular_graphics     'SHELXTL (Sheldrick, 2008)'
_computing_publication_material     'SHELXTL (Sheldrick, 2008)'
loop_
    _atom_site_type_symbol
    _atom_site_label
    _atom_site_fract_x
    _atom_site_fract_y
    _atom_site_fract_z
    _atom_site_U_iso_or_equiv
    _atom_site_adp_type
    _atom_site_calc_flag
    _atom_site_refinement_flags
    _atom_site_occupancy
    _atom_site_disorder_assembly
    _atom_site_disorder_group
    Cu Cu1 0.93018(7) 0.11519(4) 0.50753(3) 0.0346(2) Uani d . 1 . .
    Cl Cl1 1.12292(17) 0.19333(11) 0.58499(8) 0.0620(4) Uani d . 1 . .
    Cl Cl2 0.89142(14) -0.05739(8) 0.54767(6) 0.0369(3) Uani d . 1 . .
    O O1 0.7721(7) 0.4237(3) 0.4369(2) 0.0851(15) Uani d . 1 . .
    O O2 0.9233(5) 0.2868(3) 0.26250(19) 0.0620(11) Uani d . 1 . .
    O O3 0.6332(6) 0.1249(3) 0.1982(2) 0.0799(14) Uani d . 1 . .
    O O4 0.5644(5) -0.1647(3) 0.2630(2) 0.0696(12) Uani d . 1 . .
    N N1 0.7125(5) 0.1113(2) 0.41720(19) 0.0331(9) Uani d . 1 . .
    N N2 0.7596(5) 0.1576(3) 0.54753(19) 0.0371(9) Uani d . 1 . .
    N N3 0.5988(6) 0.2086(3) 0.6073(2) 0.0573(13) Uani d . 1 . .
    H H3A 0.5670 0.2339 0.6400 0.069 Uiso d R 1 . .
    N N4 0.8396(5) 0.3347(3) 0.3553(2) 0.0426(10) Uani d . 1 . .
    N N5 0.6000(5) -0.0116(3) 0.2470(2) 0.0445(10) Uani d . 1 . .
    C C1 0.5748(6) 0.0876(3) 0.4473(2) 0.0372(11) Uani d . 1 . .
    H H1A 0.4704 0.1049 0.4158 0.045 Uiso calc R 1 . .
    H H1B 0.5733 0.0225 0.4553 0.045 Uiso calc R 1 . .
    C C2 0.6000(6) 0.1372(3) 0.5129(3) 0.0374(12) Uani d . 1 . .
    C C3 0.4990(7) 0.1690(4) 0.5504(3) 0.0496(14) Uani d . 1 . .
    H H3B 0.3849 0.1645 0.5392 0.060 Uiso calc R 1 . .
    C C4 0.7537(7) 0.2019(4) 0.6041(3) 0.0517(14) Uani d . 1 . .
    H H4A 0.8446 0.2250 0.6368 0.062 Uiso calc R 1 . .
    C C5 0.6910(6) 0.2056(3) 0.3885(3) 0.0395(12) Uani d . 1 . .
    H H5A 0.6333 0.2423 0.4146 0.047 Uiso calc R 1 . .
    H H5B 0.6248 0.2037 0.3410 0.047 Uiso calc R 1 . .
    C C6 0.8551(6) 0.2485(3) 0.3918(3) 0.0489(14) Uani d . 1 . .
    H H6A 0.9144 0.2582 0.4396 0.059 Uiso calc R 1 . .
    H H6B 0.9193 0.2069 0.3720 0.059 Uiso calc R 1 . .
    C C7 0.8081(7) 0.4161(4) 0.3837(3) 0.0510(14) Uani d . 1 . .
    C C8 0.8283(6) 0.4883(3) 0.3344(2) 0.0424(12) Uani d . 1 . .
    C C9 0.8152(8) 0.5819(4) 0.3369(3) 0.0586(16) Uani d . 1 . .
    H H9A 0.7858 0.6107 0.3730 0.070 Uiso calc R 1 . .
    C C10 0.8480(8) 0.6310(4) 0.2832(3) 0.0598(16) Uani d . 1 . .
    H H10A 0.8419 0.6942 0.2835 0.072 Uiso calc R 1 . .
    C C11 0.8889(7) 0.5882(4) 0.2298(3) 0.0557(15) Uani d . 1 . .
    H H11A 0.9083 0.6232 0.1943 0.067 Uiso calc R 1 . .
    C C12 0.9023(7) 0.4950(4) 0.2270(3) 0.0484(13) Uani d . 1 . .
    H H12A 0.9306 0.4664 0.1906 0.058 Uiso calc R 1 . .
    C C13 0.8722(6) 0.4459(3) 0.2804(3) 0.0410(12) Uani d . 1 . .
    C C14 0.8824(6) 0.3467(3) 0.2942(3) 0.0412(12) Uani d . 1 . .
    C C15 0.7243(6) 0.0443(3) 0.3632(2) 0.0383(12) Uani d . 1 . .
    H H15A 0.7659 -0.0126 0.3857 0.046 Uiso calc R 1 . .
    H H15B 0.8046 0.0665 0.3405 0.046 Uiso calc R 1 . .
    C C16 0.5645(6) 0.0249(4) 0.3085(3) 0.0477(13) Uani d . 1 . .
    H H16A 0.4994 -0.0186 0.3261 0.057 Uiso calc R 1 . .
    H H16B 0.5013 0.0806 0.2971 0.057 Uiso calc R 1 . .
    C C17 0.6355(7) 0.0435(4) 0.1965(3) 0.0555(15) Uani d . 1 . .
    C C18 0.6740(7) -0.0193(4) 0.1452(3) 0.0559(15) Uani d . 1 . .
    C C19 0.7175(9) -0.0007(5) 0.0860(3) 0.083(2) Uani d . 1 . .
    H H19A 0.7253 0.0587 0.0711 0.099 Uiso calc R 1 . .
    C C20 0.7496(10) -0.0755(7) 0.0492(3) 0.089(2) Uani d . 1 . .
    H H20A 0.7801 -0.0659 0.0086 0.107 Uiso calc R 1 . .
    C C21 0.7373(8) -0.1627(6) 0.0710(4) 0.075(2) Uani d . 1 . .
    H H21A 0.7602 -0.2112 0.0454 0.090 Uiso calc R 1 . .
    C C22 0.6916(7) -0.1796(5) 0.1305(3) 0.0638(17) Uani d . 1 . .
    H H22A 0.6835 -0.2390 0.1453 0.077 Uiso calc R 1 . .
    C C23 0.6583(7) -0.1073(4) 0.1675(3) 0.0506(14) Uani d . 1 . .
    C C24 0.6043(7) -0.1033(4) 0.2314(3) 0.0504(14) Uani d . 1 . .
loop_
    _atom_site_aniso_label
    _atom_site_aniso_U_11
    _atom_site_aniso_U_22
    _atom_site_aniso_U_33
    _atom_site_aniso_U_12
    _atom_site_aniso_U_13
    _atom_site_aniso_U_23
    Cu1 0.0370(4) 0.0344(4) 0.0361(4) 0.0013(3) 0.0159(3) -0.0045(3)
    Cl1 0.0480(8) 0.0709(11) 0.0690(10) -0.0078(7) 0.0189(7) -0.0349(8)
    Cl2 0.0405(7) 0.0386(7) 0.0359(7) 0.0054(5) 0.0173(5) 0.0011(5)
    O1 0.145(5) 0.064(3) 0.068(3) 0.003(3) 0.067(3) 0.005(2)
    O2 0.099(3) 0.039(2) 0.054(2) 0.013(2) 0.031(2) -0.0029(19)
    O3 0.123(4) 0.044(3) 0.076(3) -0.005(3) 0.031(3) 0.005(2)
    O4 0.094(3) 0.056(3) 0.063(3) -0.016(2) 0.029(2) 0.002(2)
    N1 0.040(2) 0.030(2) 0.034(2) 0.0029(17) 0.0180(18) 0.0043(17)
    N2 0.038(2) 0.043(2) 0.034(2) 0.0052(19) 0.0167(19) -0.0045(19)
    N3 0.067(3) 0.064(3) 0.050(3) 0.016(3) 0.031(3) -0.010(2)
    N4 0.055(3) 0.028(2) 0.048(3) -0.001(2) 0.021(2) 0.008(2)
    N5 0.059(3) 0.039(3) 0.034(2) -0.007(2) 0.011(2) -0.004(2)
    C1 0.036(3) 0.036(3) 0.042(3) -0.007(2) 0.014(2) 0.005(2)
    C2 0.044(3) 0.034(3) 0.042(3) 0.004(2) 0.024(2) 0.007(2)
    C3 0.049(3) 0.052(4) 0.055(4) 0.010(3) 0.025(3) 0.007(3)
    C4 0.058(4) 0.056(4) 0.044(3) 0.006(3) 0.018(3) -0.011(3)
    C5 0.046(3) 0.036(3) 0.040(3) 0.006(2) 0.019(2) 0.005(2)
    C6 0.052(3) 0.036(3) 0.058(4) 0.000(2) 0.014(3) 0.016(3)
    C7 0.066(4) 0.046(3) 0.047(3) 0.000(3) 0.026(3) 0.009(3)
    C8 0.056(3) 0.034(3) 0.041(3) 0.000(2) 0.019(3) 0.002(2)
    C9 0.093(5) 0.035(3) 0.053(4) -0.007(3) 0.028(3) -0.006(3)
    C10 0.088(5) 0.027(3) 0.066(4) -0.009(3) 0.023(4) 0.003(3)
    C11 0.074(4) 0.045(4) 0.053(4) -0.008(3) 0.024(3) 0.015(3)
    C12 0.068(4) 0.042(3) 0.041(3) -0.005(3) 0.026(3) 0.005(3)
    C13 0.053(3) 0.028(3) 0.043(3) -0.006(2) 0.015(2) 0.001(2)
    C14 0.056(3) 0.032(3) 0.036(3) 0.000(2) 0.013(2) 0.001(2)
    C15 0.045(3) 0.034(3) 0.040(3) -0.001(2) 0.018(2) -0.006(2)
    C16 0.047(3) 0.053(4) 0.043(3) 0.000(3) 0.012(2) -0.006(3)
    C17 0.067(4) 0.046(4) 0.048(3) -0.001(3) 0.006(3) 0.003(3)
    C18 0.066(4) 0.062(4) 0.038(3) -0.005(3) 0.011(3) -0.004(3)
    C19 0.118(6) 0.080(5) 0.058(4) -0.005(5) 0.037(4) 0.010(4)
    C20 0.107(6) 0.123(7) 0.044(4) -0.010(5) 0.033(4) -0.012(5)
    C21 0.066(4) 0.097(6) 0.066(5) -0.009(4) 0.023(4) -0.031(4)
    C22 0.057(4) 0.065(4) 0.063(4) -0.007(3) 0.005(3) -0.018(3)
    C23 0.051(3) 0.049(4) 0.047(3) -0.005(3) 0.005(3) -0.008(3)
    C24 0.055(3) 0.052(4) 0.041(3) -0.009(3) 0.008(3) -0.006(3)
_geom_special_details
;
All e.s.d.'s (except the e.s.d. in the dihedral angle between two l.s. planes)
are estimated using the full covariance matrix. The cell e.s.d.'s are taken
into account individually in the estimation of e.s.d.'s in distances, angles
and torsion angles; correlations between e.s.d.'s in cell parameters are only
used when they are defined by crystal symmetry. An approximate (isotropic)
treatment of cell e.s.d.'s is used for estimating e.s.d.'s involving l.s.
planes.
;
loop_
    _geom_bond_atom_site_label_1
    _geom_bond_atom_site_label_2
    _geom_bond_site_symmetry_2
    _geom_bond_distance
    _geom_bond_publ_flag
    Cu1 N2 . 1.932(4) y
    Cu1 N1 . 2.211(4) y
    Cu1 Cl1 . 2.2431(15) y
    Cu1 Cl2 3_756 2.2630(12) y
    Cu1 Cl2 . 2.7069(13) y
    Cl2 Cu1 3_756 2.2630(12) ?
    O1 C7 . 1.196(6) ?
    O2 C14 . 1.192(6) ?
    O3 C17 . 1.198(6) ?
    O4 C24 . 1.202(6) ?
    N1 C1 . 1.489(5) ?
    N1 C15 . 1.489(5) ?
    N1 C5 . 1.492(6) ?
    N2 C4 . 1.325(6) ?
    N2 C2 . 1.373(6) ?
    N3 C4 . 1.329(6) ?
    N3 C3 . 1.358(7) ?
    N3 H3A . 0.8600 ?
    N4 C7 . 1.382(7) ?
    N4 C14 . 1.383(6) ?
    N4 C6 . 1.452(6) ?
    N5 C24 . 1.385(7) ?
    N5 C17 . 1.392(7) ?
    N5 C16 . 1.453(6) ?
    C1 C2 . 1.472(7) ?
    C1 H1A . 0.9700 ?
    C1 H1B . 0.9700 ?
    C2 C3 . 1.364(6) ?
    C3 H3B . 0.9300 ?
    C4 H4A . 0.9300 ?
    C5 C6 . 1.506(6) ?
    C5 H5A . 0.9700 ?
    C5 H5B . 0.9700 ?
    C6 H6A . 0.9700 ?
    C6 H6B . 0.9700 ?
    C7 C8 . 1.493(7) ?
    C8 C9 . 1.382(7) ?
    C8 C13 . 1.386(7) ?
    C9 C10 . 1.389(8) ?
    C9 H9A . 0.9300 ?
    C10 C11 . 1.368(8) ?
    C10 H10A . 0.9300 ?
    C11 C12 . 1.376(7) ?
    C11 H11A . 0.9300 ?
    C12 C13 . 1.375(6) ?
    C12 H12A . 0.9300 ?
    C13 C14 . 1.481(7) ?
    C15 C16 . 1.522(7) ?
    C15 H15A . 0.9700 ?
    C15 H15B . 0.9700 ?
    C16 H16A . 0.9700 ?
    C16 H16B . 0.9700 ?
    C17 C18 . 1.485(8) ?
    C18 C19 . 1.366(7) ?
    C18 C23 . 1.387(8) ?
    C19 C20 . 1.393(10) ?
    C19 H19A . 0.9300 ?
    C20 C21 . 1.367(10) ?
    C20 H20A . 0.9300 ?
    C21 C22 . 1.377(8) ?
    C21 H21A . 0.9300 ?
    C22 C23 . 1.368(8) ?
    C22 H22A . 0.9300 ?
    C23 C24 . 1.479(7) ?
loop_
    _geom_angle_atom_site_label_1
    _geom_angle_atom_site_label_2
    _geom_angle_atom_site_label_3
    _geom_angle_site_symmetry_1
    _geom_angle_site_symmetry_3
    _geom_angle
    _geom_angle_publ_flag
    N2 Cu1 N1 . . 78.75(15) ?
    N2 Cu1 Cl1 . . 91.52(13) ?
    N1 Cu1 Cl1 . . 150.69(11) ?
    N2 Cu1 Cl2 . 3_756 173.87(13) ?
    N1 Cu1 Cl2 . 3_756 95.78(10) ?
    Cl1 Cu1 Cl2 . 3_756 94.61(5) ?
    N2 Cu1 Cl2 . . 90.81(12) ?
    N1 Cu1 Cl2 . . 94.67(10) ?
    Cl1 Cu1 Cl2 . . 113.23(6) ?
    Cl2 Cu1 Cl2 3_756 . 86.86(4) ?
    Cu1 Cl2 Cu1 3_756 . 93.14(4) ?
    C1 N1 C15 . . 110.8(4) ?
    C1 N1 C5 . . 110.3(3) ?
    C15 N1 C5 . . 110.8(3) ?
    C1 N1 Cu1 . . 103.7(3) ?
    C15 N1 Cu1 . . 114.5(3) ?
    C5 N1 Cu1 . . 106.4(3) ?
    C4 N2 C2 . . 106.6(4) ?
    C4 N2 Cu1 . . 136.2(4) ?
    C2 N2 Cu1 . . 117.1(3) ?
    C4 N3 C3 . . 108.8(4) ?
    C4 N3 H3A . . 125.6 ?
    C3 N3 H3A . . 125.6 ?
    C7 N4 C14 . . 112.5(4) ?
    C7 N4 C6 . . 123.2(4) ?
    C14 N4 C6 . . 123.5(4) ?
    C24 N5 C17 . . 112.1(4) ?
    C24 N5 C16 . . 125.1(4) ?
    C17 N5 C16 . . 122.8(5) ?
    C2 C1 N1 . . 108.0(4) ?
    C2 C1 H1A . . 110.1 ?
    N1 C1 H1A . . 110.1 ?
    C2 C1 H1B . . 110.1 ?
    N1 C1 H1B . . 110.1 ?
    H1A C1 H1B . . 108.4 ?
    C3 C2 N2 . . 108.4(5) ?
    C3 C2 C1 . . 134.8(5) ?
    N2 C2 C1 . . 116.8(4) ?
    N3 C3 C2 . . 106.1(5) ?
    N3 C3 H3B . . 127.0 ?
    C2 C3 H3B . . 127.0 ?
    N2 C4 N3 . . 110.1(5) ?
    N2 C4 H4A . . 125.0 ?
    N3 C4 H4A . . 125.0 ?
    N1 C5 C6 . . 110.9(4) ?
    N1 C5 H5A . . 109.5 ?
    C6 C5 H5A . . 109.5 ?
    N1 C5 H5B . . 109.5 ?
    C6 C5 H5B . . 109.5 ?
    H5A C5 H5B . . 108.0 ?
    N4 C6 C5 . . 112.7(4) ?
    N4 C6 H6A . . 109.0 ?
    C5 C6 H6A . . 109.0 ?
    N4 C6 H6B . . 109.0 ?
    C5 C6 H6B . . 109.0 ?
    H6A C6 H6B . . 107.8 ?
    O1 C7 N4 . . 125.1(5) ?
    O1 C7 C8 . . 129.2(5) ?
    N4 C7 C8 . . 105.7(4) ?
    C9 C8 C13 . . 121.1(5) ?
    C9 C8 C7 . . 131.1(5) ?
    C13 C8 C7 . . 107.8(5) ?
    C8 C9 C10 . . 116.9(5) ?
    C8 C9 H9A . . 121.5 ?
    C10 C9 H9A . . 121.5 ?
    C11 C10 C9 . . 121.3(5) ?
    C11 C10 H10A . . 119.3 ?
    C9 C10 H10A . . 119.3 ?
    C10 C11 C12 . . 122.0(5) ?
    C10 C11 H11A . . 119.0 ?
    C12 C11 H11A . . 119.0 ?
    C13 C12 C11 . . 117.1(5) ?
    C13 C12 H12A . . 121.5 ?
    C11 C12 H12A . . 121.5 ?
    C12 C13 C8 . . 121.5(5) ?
    C12 C13 C14 . . 130.5(5) ?
    C8 C13 C14 . . 108.0(4) ?
    O2 C14 N4 . . 124.4(5) ?
    O2 C14 C13 . . 129.5(5) ?
    N4 C14 C13 . . 106.1(4) ?
    N1 C15 C16 . . 115.7(4) ?
    N1 C15 H15A . . 108.4 ?
    C16 C15 H15A . . 108.4 ?
    N1 C15 H15B . . 108.4 ?
    C16 C15 H15B . . 108.4 ?
    H15A C15 H15B . . 107.4 ?
    N5 C16 C15 . . 110.0(4) ?
    N5 C16 H16A . . 109.7 ?
    C15 C16 H16A . . 109.7 ?
    N5 C16 H16B . . 109.7 ?
    C15 C16 H16B . . 109.7 ?
    H16A C16 H16B . . 108.2 ?
    O3 C17 N5 . . 123.4(6) ?
    O3 C17 C18 . . 130.4(6) ?
    N5 C17 C18 . . 106.1(5) ?
    C19 C18 C23 . . 122.7(6) ?
    C19 C18 C17 . . 130.1(6) ?
    C23 C18 C17 . . 107.2(5) ?
    C18 C19 C20 . . 116.3(7) ?
    C18 C19 H19A . . 121.8 ?
    C20 C19 H19A . . 121.8 ?
    C21 C20 C19 . . 121.7(6) ?
    C21 C20 H20A . . 119.2 ?
    C19 C20 H20A . . 119.2 ?
    C20 C21 C22 . . 120.8(7) ?
    C20 C21 H21A . . 119.6 ?
    C22 C21 H21A . . 119.6 ?
    C23 C22 C21 . . 118.7(7) ?
    C23 C22 H22A . . 120.7 ?
    C21 C22 H22A . . 120.7 ?
    C22 C23 C18 . . 119.8(5) ?
    C22 C23 C24 . . 131.4(6) ?
    C18 C23 C24 . . 108.8(5) ?
    O4 C24 N5 . . 125.6(5) ?
    O4 C24 C23 . . 128.8(5) ?
    N5 C24 C23 . . 105.6(5) ?
loop_
    _geom_hbond_atom_site_label_D
    _geom_hbond_atom_site_label_H
    _geom_hbond_atom_site_label_A
    _geom_hbond_site_symmetry_A
    _geom_hbond_distance_DH
    _geom_hbond_distance_HA
    _geom_hbond_distance_DA
    _geom_hbond_angle_DHA
    N3 H3A O3 4_566 0.86 2.37 3.022(6) 133
    C3 H3B Cl1 1_455 0.93 2.65 3.445(6) 144
    C4 H4A O2 4_566 0.93 2.45 3.131(7) 131
    C6 H6B O2 . 0.97 2.51 2.870(7) 102
    C15 H15A Cl1 3_756 0.97 2.82 3.769(5) 165
    C20 H20A O1 4_565 0.93 2.53 3.218(9) 131
data_global
_journal_date_recd_electronic     2009-10-11
_journal_date_accepted     2009-10-29
_journal_name_full     'Acta Crystallographica, Section E'
_journal_year     2009
_journal_volume     65
_journal_issue     12
_journal_page_first     m1507
_journal_page_last     m1508
_journal_paper_category     QM
_journal_coeditor_code     KP2236
_publ_contact_author_name     'Zhaopeng Qi'
_publ_contact_author_address
;
Department of Chemistry, Huangshan University, Huangshan 245041, China
;
_publ_contact_author_email     'zhaopengqi@hsu.edu.cn'
_publ_contact_author_fax     '86 559 2546554'
_publ_contact_author_phone     '86 559 2577634'
_publ_section_title
;\
Di-\m-chlorido-bis(chlorido{2,2'-[3-(1<i>H</i>-imidazol-4-ylmethyl)-3-\
azapentane-1,5-diyl]diphthalimide}copper(II))
;
loop_
    _publ_author_name
    _publ_author_footnote
    _publ_author_address
    'Qi, Zhao-Peng' .
;
Department of Chemistry, Huangshan University, Huangshan 245041,
People's Republic of China
;
    'Wang, Ai-Dong' .
;
Department of Chemistry, Huangshan University, Huangshan 245041,
People's Republic of China
;
    'Zhang, Hui' .
;
Department of Chemistry, Huangshan University, Huangshan 245041,
People's Republic of China
;
    'Wang, Xi-Xi' .
;
Department of Chemistry, Huangshan University, Huangshan 245041,
People's Republic of China
;
