# Supplementary material for: Di-μ-chlorido-bis­(chlorido{2,2′-[3-(1H-imidazol-4-ylmeth­yl)-3-aza­pentane-1,5-di­yl]diphthalimide}copper(II))
Source: Acta Crystallogr Sect E Struct Rep Online. 2009 Nov 4;65(Pt 12):m1507–8. doi: 10.1107/S1600536809045565 (PMC2971966; doi:10.1107/S1600536809045565)
Supplement: Supplementary file 2 [file e-65-m1507-Isup2.hkl]

# 
# h,k,l, Fc-squared, Fo-squared, sigma(Fo-squared) and status flag 
# 
data_I
_shelx_title ' 1 in P21/c' 
_shelx_refln_list_code          4 
_shelx_F_calc_maximum      373.95 
_exptl_crystal_F_000      1180.00 
_reflns_d_resolution_high  0.8409 
 
loop_ 
 _symmetry_equiv_pos_as_xyz 
 'x, y, z' 
 '-x, y+1/2, -z+1/2' 
 '-x, -y, -z' 
 'x, -y-1/2, z-1/2' 
 
_cell_length_a     8.4351 
_cell_length_b    14.6867 
_cell_length_c    20.1448 
_cell_angle_alpha  90.000 
_cell_angle_beta  105.593 
_cell_angle_gamma  90.000 
 
_shelx_F_squared_multiplier     1.000 
 
loop_ 
 _refln_index_h 
 _refln_index_k 
 _refln_index_l 
 _refln_F_squared_calc 
 _refln_F_squared_meas 
 _refln_F_squared_sigma 
 _refln_observed_status 
   1   0   0    10346.10    12117.93    199.29 o 
   2   0   0     4720.24     4913.31     97.16 o 
   3   0   0     3086.69     3150.93     77.21 o 
   4   0   0    17716.96    18689.22    333.64 o 
   5   0   0     7125.76     7023.34    159.90 o 
   6   0   0     6116.64     5793.25    277.38 o 
   7   0   0       30.98       36.97     41.93 o 
   8   0   0        3.83        0.00     42.58 o 
   9   0   0        6.90      122.12     53.78 o 
   1   1   0     8313.63     9238.23    154.94 o 
   2   1   0      109.91      107.17     12.25 o 
   3   1   0     1363.70     1328.47     39.59 o 
   4   1   0     1472.55     1328.92     54.20 o 
   5   1   0     2771.00     2634.15     73.59 o 
   6   1   0     1799.24     1678.99     63.83 o 
   7   1   0       68.47       84.87     29.95 o 
   8   1   0       28.93       47.87     46.02 o 
   9   1   0      201.43      372.41     64.42 o 
   0   2   0     7774.50     9217.82    264.09 o 
   1   2   0      100.28      123.25     10.87 o 
   2   2   0      290.87      293.67     18.13 o 
   3   2   0       96.17      110.19     17.30 o 
   4   2   0       72.31      150.79     19.47 o 
   5   2   0        4.90       19.67     13.91 o 
   6   2   0      267.93      256.09     31.16 o 
   7   2   0       69.88       93.50     28.67 o 
   8   2   0       94.39      134.78     36.59 o 
   9   2   0        6.89       15.90     40.91 o 
   1   3   0      272.73      285.92     14.82 o 
   2   3   0       12.78       28.08     11.69 o 
   3   3   0      263.96      253.31     20.69 o 
   4   3   0     1239.79     1171.81     49.79 o 
   5   3   0     2652.79     2477.44     70.93 o 
   6   3   0      399.39      362.45     35.77 o 
   7   3   0      123.75       85.82     25.77 o 
   8   3   0       19.14       30.93     28.95 o 
   9   3   0      166.16      199.89     39.14 o 
   0   4   0    15455.45    17724.71    371.97 o 
   1   4   0     1761.60     1591.11     36.90 o 
   2   4   0      888.95      880.14     34.52 o 
   3   4   0      150.22      138.66     16.91 o 
   4   4   0       21.92       29.30     12.37 o 
   5   4   0      227.97      232.16     26.80 o 
   6   4   0     1091.86     1075.57     92.11 o 
   7   4   0     1124.57     1086.07     63.16 o 
   8   4   0      421.17      465.45     56.47 o 
   9   4   0      263.43      377.09    116.04 o 
   1   5   0        3.45        6.61      7.82 o 
   2   5   0     3404.82     3398.71     69.48 o 
   3   5   0     1497.91     1502.29     62.88 o 
   4   5   0     2369.21     2340.86     64.28 o 
   5   5   0      177.65      208.05     24.95 o 
   6   5   0      104.44      100.47     23.86 o 
   7   5   0      365.52      337.07     47.23 o 
   8   5   0      263.80      297.76     61.79 o 
   9   5   0       84.13      146.96     42.38 o 
   0   6   0       20.67       32.89     21.37 o 
   1   6   0     4513.64     4766.97     88.44 o 
   2   6   0       20.56       36.81     10.86 o 
   3   6   0       35.59       24.65     12.27 o 
   4   6   0      164.15      171.98     22.46 o 
   5   6   0       50.71       90.24     19.32 o 
   6   6   0      263.02      346.82     36.53 o 
   7   6   0      253.27      278.78     54.83 o 
   8   6   0      109.22      138.48     45.66 o 
   9   6   0        0.35       90.97     64.42 o 
   1   7   0     1857.44     1665.63     44.18 o 
   2   7   0     3210.32     2926.07     66.46 o 
   3   7   0     6238.80     5982.67    104.73 o 
   4   7   0     3880.63     3664.12     88.00 o 
   5   7   0      857.49      906.38     96.70 o 
   6   7   0       40.14       62.68     36.16 o 
   7   7   0       63.60       66.65     40.60 o 
   8   7   0       75.45      143.48     38.80 o 
   0   8   0      124.68      171.61     27.21 o 
   1   8   0       10.99       15.44     14.14 o 
   2   8   0     1685.75     1633.65     48.80 o 
   3   8   0     2636.73     2815.85     93.40 o 
   4   8   0        1.29        0.00     13.78 o 
   5   8   0      139.44      100.54     40.41 o 
   6   8   0      191.54      219.81     52.32 o 
   7   8   0      749.42      681.92     81.93 o 
   8   8   0      949.79     1106.33    104.50 o 
   1   9   0     1196.04     1282.63     87.66 o 
   2   9   0     1643.81     1506.77     63.09 o 
   3   9   0     1590.43     1609.24     70.63 o 
   4   9   0       72.24       47.84     19.59 o 
   5   9   0      177.85      220.36     32.04 o 
   6   9   0      153.47      156.67     36.12 o 
   7   9   0      184.67      168.98     49.14 o 
   8   9   0        0.13       44.15     28.16 o 
   0  10   0     2250.58     2076.41    138.61 o 
   1  10   0      159.53      136.87     25.52 o 
   2  10   0      153.28      178.32     31.53 o 
   3  10   0      687.27      695.60     56.29 o 
   4  10   0        3.04        0.00     18.30 o 
   5  10   0       12.56       22.54     27.70 o 
   6  10   0      151.58      156.84     53.84 o 
   7  10   0      126.61      107.33     33.84 o 
   1  11   0      472.67      428.89     57.33 o 
   2  11   0      324.61      410.52     54.29 o 
   3  11   0     1960.30     1853.82     85.61 o 
   4  11   0     2157.55     2019.39     90.31 o 
   5  11   0     1836.54     1690.92    124.97 o 
   6  11   0       26.43       63.71     30.62 o 
   7  11   0        9.57       80.33     26.96 o 
   0  12   0      684.31      643.59    101.48 o 
   1  12   0      900.01      889.39     84.07 o 
   2  12   0      532.07      548.52     71.52 o 
   3  12   0     1357.78     1290.60     79.16 o 
   4  12   0      233.97      236.77     40.66 o 
   5  12   0      665.57      597.50     61.82 o 
   6  12   0      448.57      411.88     50.68 o 
   7  12   0      189.15      262.97     39.39 o 
   1  13   0       21.00       23.42     52.58 o 
   2  13   0     1917.90     1851.14    121.77 o 
   3  13   0       16.65       35.88     32.65 o 
   4  13   0       69.95       82.28     39.42 o 
   5  13   0       17.26       52.26     30.77 o 
   6  13   0      167.83      205.39     34.29 o 
   0  14   0      160.81      214.16     69.46 o 
   1  14   0       36.43      105.43     39.65 o 
   2  14   0      150.95      159.18     69.94 o 
   3  14   0      181.51      139.30     43.63 o 
   4  14   0        5.55       34.02     51.14 o 
   5  14   0      152.80      241.88     49.58 o 
   1  15   0        3.57       16.34     26.10 o 
   2  15   0        7.85        0.00     29.93 o 
   3  15   0       67.70       72.25     42.33 o 
   4  15   0      426.54      466.88     66.52 o 
   0  16   0      429.31      492.65    103.24 o 
   1  16   0      630.62      569.11     79.24 o 
   2  16   0       48.42      104.39     40.34 o 
   3  16   0        5.03       76.61     31.24 o 
   1  17   0      127.96      187.66     51.26 o 
   2  17   0      182.13      229.94     56.13 o 
  -9   1   1        4.05        3.28     46.34 o 
  -8   1   1        6.32       49.31     34.77 o 
  -7   1   1      159.28      139.37     29.17 o 
  -6   1   1     3608.21     3155.47    181.84 o 
  -5   1   1     2404.42     2294.80     66.91 o 
  -4   1   1      960.48      917.95     34.76 o 
  -3   1   1      116.64      132.71     14.38 o 
  -2   1   1    11319.14    13596.50    182.09 o 
  -1   1   1     8528.13    10076.69    146.03 o 
   1   1   1     2886.16     3179.14     73.82 o 
   2   1   1   139836.88   157661.38   2143.40 o 
   3   1   1        0.72        2.98      8.88 o 
   4   1   1     2569.36     2532.23     65.99 o 
   5   1   1     5068.42     4923.08    115.88 o 
   6   1   1     4383.45     3774.09    186.84 o 
   7   1   1      290.70      260.49     43.02 o 
   8   1   1      189.44      261.01     58.24 o 
   9   1   1        0.80       63.17     39.55 o 
  -9   2   1      403.54      452.24     73.32 o 
  -8   2   1       82.86       55.44     27.35 o 
  -7   2   1       94.35      109.87     26.23 o 
  -6   2   1     1082.84     1172.68     57.64 o 
  -5   2   1     8740.84     8739.24    164.24 o 
  -4   2   1     4859.24     4501.56    101.14 o 
  -3   2   1       31.24       69.12     12.90 o 
  -2   2   1     3095.35     3633.38     73.41 o 
  -1   2   1     9745.66    11116.58    185.58 o 
   0   2   1     6668.70     6900.89    118.36 o 
   1   2   1     8587.94     9348.68    162.73 o 
   2   2   1     3877.71     4722.51     84.38 o 
   3   2   1     1063.64      930.01     47.64 o 
   4   2   1     6139.86     6040.10    118.39 o 
   5   2   1     6833.96     6482.33    133.25 o 
   6   2   1     1703.04     1688.47     65.11 o 
   7   2   1      100.26      158.47     35.85 o 
   8   2   1        0.42       42.56     42.37 o 
   9   2   1      401.48      545.05     75.49 o 
  -9   3   1      116.79      148.41     60.74 o 
  -8   3   1      106.30      151.88     31.54 o 
  -7   3   1      313.84      332.36     37.47 o 
  -6   3   1     1516.45     1512.71     61.77 o 
  -5   3   1      884.67      972.92     52.19 o 
  -4   3   1      144.38      198.82     21.34 o 
  -3   3   1      231.84      253.92     21.06 o 
  -2   3   1      673.41      668.76     24.53 o 
  -1   3   1        8.79       18.99      8.81 o 
   0   3   1    22568.30    25101.76    348.88 o 
   1   3   1      525.75      506.91     25.96 o 
   2   3   1      140.73      141.79     14.54 o 
   3   3   1        4.78       17.59     10.71 o 
   4   3   1      241.65      252.15     24.69 o 
   5   3   1       16.06       14.37     14.95 o 
   6   3   1       39.27       48.70     19.38 o 
   7   3   1      299.57      271.07     43.58 o 
   8   3   1        1.39       13.00     28.59 o 
   9   3   1       76.03      155.85     37.80 o 
  -9   4   1       26.19       92.35     62.58 o 
  -8   4   1        0.30       48.83     35.88 o 
  -7   4   1        2.26        0.00     19.52 o 
  -6   4   1      225.01      291.61     32.15 o 
  -5   4   1      371.75      407.09     33.86 o 
  -4   4   1      484.18      531.00     40.94 o 
  -3   4   1     4179.26     4013.82     82.63 o 
  -2   4   1        3.61       13.14      8.39 o 
  -1   4   1     2427.65     2540.73     62.88 o 
   0   4   1    18938.89    20998.15    298.56 o 
   1   4   1      605.35      617.93     23.57 o 
   2   4   1     1035.93      884.00     30.02 o 
   3   4   1       45.13       50.48     12.73 o 
   4   4   1      250.03      235.84     23.73 o 
   5   4   1      417.74      448.46     36.09 o 
   6   4   1      323.37      333.07     35.68 o 
   7   4   1      469.28      527.35     57.04 o 
   8   4   1      280.42      328.70     50.19 o 
   9   4   1       22.01       74.97     36.65 o 
  -9   5   1      266.33      277.38     82.27 o 
  -8   5   1      985.19      983.81     96.40 o 
  -7   5   1      500.55      495.89     63.06 o 
  -6   5   1      223.33      218.25     30.17 o 
  -5   5   1      672.33      735.38     43.43 o 
  -4   5   1       31.43       43.88     14.09 o 
  -3   5   1     2220.37     2087.46     54.57 o 
  -2   5   1     2080.62     2010.13     47.32 o 
  -1   5   1     1215.20     1257.10     44.11 o 
   0   5   1      424.97      441.80     24.80 o 
   1   5   1     6386.54     6195.86    106.52 o 
   2   5   1     4739.28     4481.06    100.09 o 
   3   5   1     1786.36     1799.10     50.43 o 
   4   5   1       62.62       59.97     15.80 o 
   5   5   1     1067.09     1154.49     68.11 o 
   6   5   1     2284.16     2193.22     74.18 o 
   7   5   1      470.19      525.78     80.02 o 
   8   5   1      996.53      980.14    100.50 o 
   9   5   1      259.05      320.37     60.49 o 
  -9   6   1       87.79      180.06     86.59 o 
  -8   6   1      389.20      354.34     60.82 o 
  -7   6   1      579.45      543.04     71.86 o 
  -6   6   1        3.78        0.00     21.20 o 
  -5   6   1      560.91      502.30     43.36 o 
  -4   6   1     5911.56     5541.82    114.04 o 
  -3   6   1    14298.86    14819.30    210.86 o 
  -2   6   1    15228.74    16226.59    246.80 o 
  -1   6   1      716.03      740.86     39.25 o 
   0   6   1     2681.94     2889.71    106.38 o 
   1   6   1     8400.06     9083.24    149.27 o 
   2   6   1    12824.47    12643.49    202.08 o 
   3   6   1     6729.57     6681.09    179.27 o 
   4   6   1     1997.05     1825.47     56.82 o 
   5   6   1      301.82      282.81     30.40 o 
   6   6   1        1.13        0.00     21.58 o 
   7   6   1      185.78      195.11     53.57 o 
   8   6   1      101.09      145.13     39.29 o 
  -8   7   1      292.06      370.16     66.34 o 
  -7   7   1      764.87      681.50     80.38 o 
  -6   7   1        0.69       32.68     24.83 o 
  -5   7   1     1329.34     1286.39     98.02 o 
  -4   7   1     1406.93     1282.12     52.38 o 
  -3   7   1      783.31      707.58     67.34 o 
  -2   7   1      496.19      486.15     25.78 o 
  -1   7   1      366.63      419.99     30.54 o 
   0   7   1      371.51      459.55     37.27 o 
   1   7   1      561.26      593.44     28.66 o 
   2   7   1      962.51      986.27     38.30 o 
   3   7   1       58.06       87.88     14.67 o 
   4   7   1     1862.56     1721.21     58.60 o 
   5   7   1      104.46       76.62     36.28 o 
   6   7   1      143.95      204.75     46.94 o 
   7   7   1      329.98      285.82     58.26 o 
   8   7   1      105.14      146.58     40.49 o 
  -8   8   1        2.91       11.35     31.85 o 
  -7   8   1       18.79       34.70     32.78 o 
  -6   8   1       39.14       70.73     29.26 o 
  -5   8   1      230.49      284.64     33.50 o 
  -4   8   1      504.17      610.45     56.53 o 
  -3   8   1     4402.85     4236.75    115.17 o 
  -2   8   1      608.88      634.26     45.03 o 
  -1   8   1      268.51      227.86     18.84 o 
   0   8   1      301.29      463.72     41.88 o 
   1   8   1      424.55      530.17     40.29 o 
   2   8   1      111.78      124.32     18.09 o 
   3   8   1      542.38      493.68     43.50 o 
   4   8   1      359.76      427.88     38.50 o 
   5   8   1        2.29        0.00     24.54 o 
   6   8   1      178.09      176.77     47.56 o 
   7   8   1      149.19      180.42     47.39 o 
   8   8   1        5.95       86.14     32.88 o 
  -8   9   1      770.46      747.80    140.21 o 
  -7   9   1      434.76      439.35     62.89 o 
  -6   9   1      714.82      720.79    111.30 o 
  -5   9   1      481.70      440.60     40.75 o 
  -4   9   1       20.03       26.26     17.46 o 
  -3   9   1      715.57      859.67     57.34 o 
  -2   9   1      131.82      139.92     26.44 o 
  -1   9   1     2627.46     2596.08     82.85 o 
   0   9   1     1961.60     2020.46     55.54 o 
   1   9   1      532.95      519.38     31.19 o 
   2   9   1     1048.57     1157.90     58.65 o 
   3   9   1      669.62      655.61     83.83 o 
   4   9   1       11.52       13.61     17.59 o 
   5   9   1       63.80       29.40     25.08 o 
   6   9   1      287.48      245.62     55.76 o 
   7   9   1      119.92      178.00     49.64 o 
   8   9   1      684.78      680.40     78.03 o 
  -8  10   1       17.71      135.35     37.72 o 
  -7  10   1      182.82      166.97     38.47 o 
  -6  10   1       13.00       41.46     25.98 o 
  -5  10   1      158.22      148.26     29.21 o 
  -4  10   1      828.54      791.98     52.53 o 
  -3  10   1     3075.98     2561.33    191.10 o 
  -2  10   1     3343.84     2975.89     96.24 o 
  -1  10   1     3556.91     3591.19    184.82 o 
   0  10   1      313.96      381.58     51.09 o 
   1  10   1      778.08      769.56     51.23 o 
   2  10   1     1151.06     1020.04     94.62 o 
   3  10   1     1725.34     1703.09     76.16 o 
   4  10   1     1319.56     1184.03     73.27 o 
   5  10   1      157.23      216.54     52.71 o 
   6  10   1       22.77        9.08     25.01 o 
   7  10   1       27.88       53.75     25.73 o 
  -7  11   1        2.53       15.52     28.57 o 
  -6  11   1        0.10       15.04     26.54 o 
  -5  11   1        0.03        2.83     26.37 o 
  -4  11   1        8.19       12.74     20.89 o 
  -3  11   1      169.02      135.42     31.26 o 
  -2  11   1      209.78      193.40     65.69 o 
  -1  11   1       89.02      114.34     34.95 o 
   0  11   1      691.88      615.50     65.96 o 
   1  11   1      247.73      266.17     47.38 o 
   2  11   1      112.64      140.83     30.10 o 
   3  11   1      509.86      522.76     52.26 o 
   4  11   1        0.05        0.00     23.58 o 
   5  11   1       19.51       15.09     26.62 o 
   6  11   1      222.71      211.03     39.64 o 
   7  11   1      111.53      142.93     32.24 o 
  -7  12   1        9.82       49.66     51.38 o 
  -6  12   1        0.68       81.00     31.77 o 
  -5  12   1      330.84      311.29     52.93 o 
  -4  12   1      455.59      467.08     45.69 o 
  -3  12   1     1211.80     1264.22    119.39 o 
  -2  12   1      374.54      289.25     52.23 o 
  -1  12   1      513.34      446.63     87.31 o 
   0  12   1      266.20      204.37     43.06 o 
   1  12   1      512.87      458.98     62.97 o 
   2  12   1      640.99      499.82     67.20 o 
   3  12   1      671.33      654.35     76.00 o 
   4  12   1     1795.08     1684.38     92.82 o 
   5  12   1      180.18      198.47     40.88 o 
   6  12   1       27.35       50.18     24.80 o 
  -6  13   1      479.38      542.63     55.57 o 
  -5  13   1     1195.65     1106.35    124.11 o 
  -4  13   1        0.96       11.21     31.46 o 
  -3  13   1        6.52       42.23     34.97 o 
  -2  13   1      307.29      368.85     61.39 o 
  -1  13   1     5490.29     4580.60    175.95 o 
   0  13   1     3406.78     2964.18    191.11 o 
   1  13   1      321.35      417.89    105.80 o 
   2  13   1        4.80       12.13     29.47 o 
   3  13   1        4.85       22.59     36.09 o 
   4  13   1       99.67      108.06     40.93 o 
   5  13   1      103.13      174.10     49.38 o 
   6  13   1      150.34      182.20     49.48 o 
  -5  14   1      144.06      156.23     42.16 o 
  -4  14   1      260.11      248.02     53.70 o 
  -3  14   1       14.86       40.73     34.57 o 
  -2  14   1       66.52       44.69     35.03 o 
  -1  14   1       45.33       58.83     34.87 o 
   0  14   1      526.99      473.80     69.36 o 
   1  14   1       50.22       81.58     36.89 o 
   2  14   1       40.48       58.27     34.18 o 
   3  14   1        1.94       33.78     41.21 o 
   4  14   1       28.70       69.13     49.38 o 
   5  14   1      195.58      314.28     53.12 o 
  -5  15   1       33.34      125.31     39.67 o 
  -4  15   1      220.68      346.91     61.22 o 
  -3  15   1       58.72      107.92     37.80 o 
  -2  15   1        1.10       54.07     34.61 o 
  -1  15   1        1.95       33.69     38.25 o 
   0  15   1       70.66       78.96     38.97 o 
   1  15   1      208.55      241.92     71.47 o 
   2  15   1        6.03       94.93     40.86 o 
   3  15   1        9.82       60.53     54.18 o 
   4  15   1      292.50      284.90     47.61 o 
  -3  16   1        2.78       41.46     31.36 o 
  -2  16   1      335.40      307.02     94.27 o 
  -1  16   1       26.80       48.66     37.13 o 
   0  16   1        3.96       55.24     36.95 o 
   1  16   1       69.58      151.03     43.89 o 
   2  16   1      175.12      365.51     64.02 o 
   3  16   1       95.08      133.09     37.37 o 
  -2  17   1       68.44      202.63     45.13 o 
  -1  17   1      979.71      857.13    145.97 o 
   0  17   1      474.39      601.88     81.34 o 
   1  17   1      599.41      764.20     92.98 o 
   2  17   1      292.23      270.16     58.96 o 
  -9   0   2       45.67      156.22     67.06 o 
  -8   0   2      103.70       75.55     59.06 o 
  -7   0   2      295.20      250.29     93.87 o 
  -6   0   2     8912.67     8628.34    247.95 o 
  -5   0   2     8966.11     8587.13    182.33 o 
  -4   0   2      213.05      198.73     23.60 o 
  -3   0   2       97.56       86.99     14.65 o 
  -2   0   2    19405.92    22057.54    361.57 o 
  -1   0   2    22861.56    28167.49    562.66 o 
   0   0   2     3703.37     4677.67    123.32 o 
   1   0   2     4666.98     5315.64    146.21 o 
   2   0   2    22488.30    25457.42    514.73 o 
   3   0   2       11.87       45.38     16.36 o 
   4   0   2    11297.85    10839.60    402.30 o 
   5   0   2     1132.78     1085.64     77.07 o 
   6   0   2      821.34      700.09    105.32 o 
   7   0   2     1840.61     1657.23    169.66 o 
   8   0   2      785.19      582.77    111.40 o 
   9   0   2       53.56      198.63     76.83 o 
  -9   1   2      157.97      315.45     60.30 o 
  -8   1   2      356.98      340.37     48.98 o 
  -7   1   2        0.28       25.04     19.26 o 
  -6   1   2      227.58      208.92     28.66 o 
  -5   1   2     4987.74     4761.96     94.36 o 
  -4   1   2       18.65       27.73     11.27 o 
  -3   1   2        5.92        7.64      8.11 o 
  -2   1   2      749.52      759.80     21.94 o 
  -1   1   2      963.40     1098.81     21.94 o 
   0   1   2     2438.31     2444.80     48.13 o 
   1   1   2     2592.85     2745.21     60.16 o 
   2   1   2     7838.61     8841.67    141.54 o 
   3   1   2     3199.27     3339.71     72.55 o 
   4   1   2      411.36      392.04     29.44 o 
   5   1   2      964.61      966.09    105.63 o 
   6   1   2     1891.50     1580.69    123.22 o 
   7   1   2      308.07      318.96     46.41 o 
   8   1   2      152.31      110.68     47.47 o 
   9   1   2      237.91      288.26     58.94 o 
  -9   2   2        2.71      106.53     41.51 o 
  -8   2   2        3.97       20.79     22.77 o 
  -7   2   2        5.87       10.18     19.03 o 
  -6   2   2      190.47      180.41     27.81 o 
  -5   2   2      607.81      657.18     39.75 o 
  -4   2   2     1171.27     1144.57     41.58 o 
  -3   2   2     3710.54     3988.02     79.45 o 
  -2   2   2     3454.62     3849.66     70.50 o 
  -1   2   2     1618.49     1680.01     39.98 o 
   0   2   2     2489.09     2478.10     44.36 o 
   1   2   2     4634.22     4850.00     95.32 o 
   2   2   2     4143.72     4237.08     78.50 o 
   3   2   2     4338.12     4380.54     87.84 o 
   4   2   2     3404.19     3257.52     78.07 o 
   5   2   2     2975.47     2756.71     80.10 o 
   6   2   2     1150.16     1111.91     80.53 o 
   7   2   2      228.49      229.88     42.54 o 
   8   2   2      298.34      239.20     51.78 o 
   9   2   2       46.35      105.57     48.50 o 
  -9   3   2      737.46      854.26    145.89 o 
  -8   3   2       81.11       83.91     28.45 o 
  -7   3   2       14.80       32.34     21.83 o 
  -6   3   2     2578.81     2639.40     79.23 o 
  -5   3   2     4224.85     4266.86     98.22 o 
  -4   3   2     2343.40     2310.25     84.14 o 
  -3   3   2     8709.46     8821.03    148.04 o 
  -2   3   2     5097.69     5191.98     91.07 o 
  -1   3   2     3309.59     3597.43     75.68 o 
   0   3   2    14263.45    16100.17    230.43 o 
   1   3   2     2358.84     2522.07     59.65 o 
   2   3   2      209.30      187.70     16.07 o 
   3   3   2     1728.85     1809.95     49.48 o 
   4   3   2     1084.56     1054.95     42.70 o 
   5   3   2      996.91     1037.93     50.75 o 
   6   3   2      110.76       86.18     23.56 o 
   7   3   2      330.91      262.24     48.76 o 
   8   3   2      115.05      202.15     42.97 o 
   9   3   2       35.95      113.98     36.20 o 
  -9   4   2      494.26      598.29    127.24 o 
  -8   4   2      721.74      739.38     57.59 o 
  -7   4   2     1115.57     1110.22     61.76 o 
  -6   4   2     3329.55     3208.85     94.50 o 
  -5   4   2      556.08      566.72     38.23 o 
  -4   4   2       34.11       49.07     13.65 o 
  -3   4   2       37.45       36.86     11.80 o 
  -2   4   2     3250.75     3124.01     61.30 o 
  -1   4   2     4856.37     4878.44    101.22 o 
   0   4   2    13939.71    15434.52    225.56 o 
   1   4   2     3037.82     3063.64     70.95 o 
   2   4   2     3151.24     3027.04     82.80 o 
   3   4   2     1731.81     1552.40     45.76 o 
   4   4   2      272.01      265.62     25.74 o 
   5   4   2      450.98      502.91     37.01 o 
   6   4   2     1992.88     1891.99     87.82 o 
   7   4   2      866.70      788.90     68.31 o 
   8   4   2      652.39      846.61     77.22 o 
   9   4   2      171.53      318.96     80.99 o 
  -9   5   2        0.76       80.51     59.22 o 
  -8   5   2       14.78       62.03     37.56 o 
  -7   5   2      100.93       87.19     31.14 o 
  -6   5   2      261.29      336.70     35.80 o 
  -5   5   2      129.41      127.53     21.59 o 
  -4   5   2      375.39      464.43     31.40 o 
  -3   5   2     1950.67     1914.20     52.36 o 
  -2   5   2     2669.24     2728.79     72.94 o 
  -1   5   2     6262.72     6640.40    134.20 o 
   0   5   2     7712.21     8801.51    140.38 o 
   1   5   2     1992.03     2210.26     62.84 o 
   2   5   2     2764.54     3073.85     79.05 o 
   3   5   2     7770.38     7979.70    141.96 o 
   4   5   2     1429.51     1376.33     48.89 o 
   5   5   2     1390.02     1354.84     61.93 o 
   6   5   2       67.16       64.09     27.04 o 
   7   5   2      285.37      307.59     47.26 o 
   8   5   2      265.42      219.56     50.62 o 
  -9   6   2       12.22       95.87     58.42 o 
  -8   6   2      148.59      162.71     46.65 o 
  -7   6   2       28.08       22.26     27.19 o 
  -6   6   2      192.40      157.80     33.90 o 
  -5   6   2      202.55      282.36     39.67 o 
  -4   6   2      474.43      522.86     33.41 o 
  -3   6   2     3950.62     3813.61     72.89 o 
  -2   6   2       29.20       49.01     15.82 o 
  -1   6   2     3273.46     3363.15     99.19 o 
   0   6   2     5372.01     5760.69    113.20 o 
   1   6   2        3.48       15.25      9.46 o 
   2   6   2     3883.39     3880.89     82.93 o 
   3   6   2     1906.21     1827.05     52.64 o 
   4   6   2      687.47      768.03     41.31 o 
   5   6   2      698.52      813.84     57.78 o 
   6   6   2      809.84      874.68     66.26 o 
   7   6   2       43.86       60.74     39.05 o 
   8   6   2      299.72      337.31     59.82 o 
  -9   7   2      207.39      328.28     64.34 o 
  -8   7   2      395.73      438.20     67.62 o 
  -7   7   2      157.08      140.90     36.46 o 
  -6   7   2       18.59       18.77     25.30 o 
  -5   7   2      251.38      204.23     33.43 o 
  -4   7   2     3746.85     3461.80    104.86 o 
  -3   7   2    11103.24    11179.01    185.27 o 
  -2   7   2     8112.91     7843.99    175.70 o 
  -1   7   2     8717.16     9553.93    190.40 o 
   0   7   2       32.54       35.04     11.63 o 
   1   7   2     4761.77     4919.28     96.26 o 
   2   7   2     9187.22     8892.80    155.86 o 
   3   7   2     5604.00     5722.63    114.54 o 
   4   7   2     2507.22     2320.41     91.62 o 
   5   7   2      409.38      293.54     53.14 o 
   6   7   2        1.74       46.44     36.22 o 
   7   7   2       52.75       48.58     38.36 o 
   8   7   2       11.03        0.00     24.62 o 
  -8   8   2      782.81      789.82     87.83 o 
  -7   8   2      736.73      690.70     82.73 o 
  -6   8   2      515.29      391.73     46.78 o 
  -5   8   2        4.28       19.88     17.69 o 
  -4   8   2      239.29      278.36     30.53 o 
  -3   8   2      667.39      767.88     51.98 o 
  -2   8   2     1448.29     1334.56     58.10 o 
  -1   8   2      461.78      484.19     43.20 o 
   0   8   2       16.02       43.14     13.14 o 
   1   8   2     2499.02     2482.19     62.79 o 
   2   8   2     1103.22     1009.59     41.44 o 
   3   8   2     1461.04     1340.14     44.14 o 
   4   8   2      512.45      512.18     45.69 o 
   5   8   2      166.92       85.38     38.85 o 
   6   8   2      206.40      192.74     48.32 o 
   7   8   2      299.12      301.41     56.43 o 
   8   8   2      591.89      590.94     81.07 o 
  -8   9   2       49.98      110.09     39.72 o 
  -7   9   2      221.65      257.13     57.23 o 
  -6   9   2        7.82       57.99     24.02 o 
  -5   9   2      139.96      128.11     25.73 o 
  -4   9   2      900.48     1041.10     65.74 o 
  -3   9   2     1286.93     1348.27     68.92 o 
  -2   9   2      407.56      408.24     44.80 o 
  -1   9   2      315.89      390.64     67.89 o 
   0   9   2      190.04      258.51     33.53 o 
   1   9   2      429.72      490.90     31.88 o 
   2   9   2      574.15      620.55     52.48 o 
   3   9   2       62.06       91.28     23.74 o 
   4   9   2        0.43        6.34     19.48 o 
   5   9   2       36.18       48.24     25.42 o 
   6   9   2        2.71       30.73     38.37 o 
   7   9   2       24.28       57.80     34.40 o 
   8   9   2       67.37      161.76     78.75 o 
  -8  10   2      364.31      468.25     62.87 o 
  -7  10   2       82.34       89.42     43.41 o 
  -6  10   2      114.41      110.14     33.47 o 
  -5  10   2      199.37      243.37     34.51 o 
  -4  10   2       63.49       76.61     22.68 o 
  -3  10   2       81.76       56.44     24.71 o 
  -2  10   2      689.58      694.29     52.86 o 
  -1  10   2      559.15      595.07     47.43 o 
   0  10   2       88.77       77.91     42.49 o 
   1  10   2       87.99       57.08     21.10 o 
   2  10   2       18.13        3.27     15.79 o 
   3  10   2        8.18       28.27     21.72 o 
   4  10   2        1.94       28.13     22.18 o 
   5  10   2       44.36       49.84     27.23 o 
   6  10   2       24.27       80.41     31.24 o 
   7  10   2        4.68       72.72     24.86 o 
  -7  11   2       12.36       36.34     30.38 o 
  -6  11   2       44.98       43.42     30.40 o 
  -5  11   2       95.82      124.19     29.79 o 
  -4  11   2      375.10      385.71     40.86 o 
  -3  11   2      330.18      350.31     42.97 o 
  -2  11   2     1746.64     1595.75     79.48 o 
  -1  11   2     3234.75     2869.73    123.57 o 
   0  11   2      713.85      681.18     71.12 o 
   1  11   2       62.54       11.28     23.99 o 
   2  11   2      929.24      921.13     82.29 o 
   3  11   2     4018.99     3837.00    121.15 o 
   4  11   2     4016.28     3240.87    142.02 o 
   5  11   2      250.51      242.57     43.26 o 
   6  11   2      153.61      175.54     36.16 o 
   7  11   2       48.90      102.23     28.73 o 
  -7  12   2      144.00      154.08     46.50 o 
  -6  12   2     1138.62     1138.22     83.31 o 
  -5  12   2       64.63       93.80     35.49 o 
  -4  12   2       34.15       12.23     21.86 o 
  -3  12   2      230.11      252.54     84.42 o 
  -2  12   2      256.13      274.09     52.30 o 
  -1  12   2      533.55      570.57     69.09 o 
   0  12   2      865.64      765.16     78.06 o 
   1  12   2     2019.78     1715.84    335.64 o 
   2  12   2     1294.02     1158.43     94.91 o 
   3  12   2      238.63      250.18     51.37 o 
   4  12   2     1227.54     1215.85     82.06 o 
   5  12   2      527.96      505.02     58.40 o 
   6  12   2       84.05      103.31     30.53 o 
  -6  13   2      222.45      265.26     40.18 o 
  -5  13   2      290.30      252.93     44.87 o 
  -4  13   2      202.57      186.53     74.27 o 
  -3  13   2      609.37      551.38     73.68 o 
  -2  13   2      375.09      317.39     89.23 o 
  -1  13   2     1016.20      980.09     93.27 o 
   0  13   2      204.97      176.06     43.96 o 
   1  13   2       77.97       95.62     36.81 o 
   2  13   2        6.81        0.00     24.69 o 
   3  13   2      611.37      667.57    134.29 o 
   4  13   2       16.13       27.82     31.86 o 
   5  13   2      112.43      158.20     43.46 o 
   6  13   2        7.70       96.05     27.86 o 
  -5  14   2      271.46      358.01     57.62 o 
  -4  14   2       16.92        0.00     30.90 o 
  -3  14   2        3.63       17.58     31.71 o 
  -2  14   2      506.77      445.26     70.83 o 
  -1  14   2     1294.12     1104.57    129.65 o 
   0  14   2      459.14      401.53     62.89 o 
   1  14   2      928.37      989.55    123.32 o 
   2  14   2      215.28      196.55     47.27 o 
   3  14   2        5.22       16.30     32.72 o 
   4  14   2        8.90       54.29     32.91 o 
   5  14   2      266.76      305.89     53.41 o 
  -5  15   2      533.30      570.02     70.22 o 
  -4  15   2      452.12      487.11     73.07 o 
  -3  15   2      138.51      201.26     49.62 o 
  -2  15   2      627.05      606.92     78.82 o 
  -1  15   2        2.86        0.00     26.96 o 
   0  15   2        0.66       84.74     35.69 o 
   1  15   2        1.78       14.25     35.45 o 
   2  15   2      174.72      223.24     72.19 o 
   3  15   2      251.62      494.69     69.16 o 
   4  15   2      626.24      772.12     84.49 o 
  -4  16   2      144.66      251.31     50.36 o 
  -3  16   2       29.09      119.42     33.53 o 
  -2  16   2      187.71      211.20     74.35 o 
  -1  16   2      309.48      310.72     59.81 o 
   0  16   2      483.50      455.74     67.70 o 
   1  16   2      525.55      630.71     82.14 o 
   2  16   2      124.14      230.22     52.37 o 
   3  16   2        5.12       49.65     40.17 o 
  -2  17   2        3.91       56.23     48.26 o 
  -1  17   2       39.49      179.45     58.58 o 
   0  17   2       50.83       88.53     40.35 o 
   1  17   2        4.83       71.95     59.78 o 
  -9   1   3       10.01       63.31     38.33 o 
  -8   1   3       28.04       37.88     27.19 o 
  -7   1   3      662.48      626.15     47.50 o 
  -6   1   3     2529.39     2266.75    109.28 o 
  -5   1   3      933.88     1021.29     41.63 o 
  -4   1   3     1353.91     1414.45     59.80 o 
  -3   1   3     1988.04     2188.66     49.01 o 
  -2   1   3     4960.04     4897.26     76.06 o 
  -1   1   3    11772.79    12986.46    169.05 o 
   0   1   3    50632.50    57903.76    911.68 o 
   1   1   3     3455.90     3440.15     74.86 o 
   2   1   3      161.11      201.99     21.47 o 
   3   1   3     2353.19     2497.57     74.14 o 
   4   1   3    10353.35    10974.96    224.99 o 
   5   1   3      276.72      264.59     35.66 o 
   6   1   3      199.95      159.75     34.72 o 
   7   1   3     1280.80     1317.43     85.69 o 
   8   1   3      393.64      375.34     65.84 o 
   9   1   3       58.93      177.83     52.33 o 
  -9   2   3      310.25      401.55     56.73 o 
  -8   2   3       41.45       90.36     32.10 o 
  -7   2   3      351.72      428.87     41.09 o 
  -6   2   3     1749.97     1637.20     61.24 o 
  -5   2   3     4085.50     3952.26     92.19 o 
  -4   2   3     3899.95     3763.49     74.79 o 
  -3   2   3     4493.16     4377.75     76.74 o 
  -2   2   3       30.90       20.80      7.82 o 
  -1   2   3     7485.44     7932.52    118.88 o 
   0   2   3     6557.33     6462.00    116.92 o 
   1   2   3      129.18      127.06     15.43 o 
   2   2   3    15168.53    15284.13    230.99 o 
   3   2   3    13253.00    13656.28    217.99 o 
   4   2   3      740.22      606.89     36.14 o 
   5   2   3     1612.42     1600.76     69.90 o 
   6   2   3      454.50      437.65     49.53 o 
   7   2   3       73.06       54.86     31.78 o 
   8   2   3       76.14      177.57     45.14 o 
   9   2   3       52.07      237.37     73.07 o 
  -9   3   3      154.78      218.03     44.31 o 
  -8   3   3      231.99      268.13     45.39 o 
  -7   3   3      852.65      838.39     53.65 o 
  -6   3   3     3327.63     3031.26    160.63 o 
  -5   3   3     2390.28     2410.09     68.45 o 
  -4   3   3      740.91      801.00     37.98 o 
  -3   3   3     1448.99     1444.13     41.71 o 
  -2   3   3    10154.02    11189.67    168.76 o 
  -1   3   3     2927.35     3059.83     67.73 o 
   0   3   3    13878.29    15447.96    223.90 o 
   1   3   3       34.04       32.18     11.14 o 
   2   3   3      639.91      687.27     32.62 o 
   3   3   3      873.46      946.26     36.29 o 
   4   3   3      303.15      328.76     27.40 o 
   5   3   3      187.76      178.29     33.46 o 
   6   3   3       18.96        0.00     21.82 o 
   7   3   3       47.16       84.06     33.57 o 
   8   3   3      121.99      194.24     41.63 o 
   9   3   3      103.57      201.64     40.81 o 
  -9   4   3      214.80      197.19     79.23 o 
  -8   4   3      747.56      759.01     68.35 o 
  -7   4   3       95.21      103.26     25.77 o 
  -6   4   3     1089.95     1112.13     55.55 o 
  -5   4   3     1762.20     1685.99     56.43 o 
  -4   4   3     3763.80     3540.57     81.03 o 
  -3   4   3     1870.29     1933.55     44.31 o 
  -2   4   3      613.59      640.64     24.32 o 
  -1   4   3     1746.47     2088.46     56.13 o 
   0   4   3    10205.00    11902.72    180.14 o 
   1   4   3        3.46        0.06      9.72 o 
   2   4   3     1369.92     1511.96     79.75 o 
   3   4   3      933.34      939.82     69.84 o 
   4   4   3      410.45      506.97     33.58 o 
   5   4   3      348.77      386.20     33.96 o 
   6   4   3        0.20        4.92     22.59 o 
   7   4   3      695.05      778.51     69.60 o 
   8   4   3      633.74      681.44     66.67 o 
  -9   5   3       84.67      202.95     77.15 o 
  -8   5   3      109.65      161.67     33.81 o 
  -7   5   3      564.35      597.31     56.56 o 
  -6   5   3     1242.33     1201.62     62.89 o 
  -5   5   3        8.66       49.17     15.60 o 
  -4   5   3     5843.10     5968.73    117.99 o 
  -3   5   3       21.14       33.90      9.97 o 
  -2   5   3      401.59      447.38     31.56 o 
  -1   5   3      186.37      214.55     22.83 o 
   0   5   3    15200.94    15617.55    233.57 o 
   1   5   3     7626.80     7300.10    125.45 o 
   2   5   3    14736.73    14894.34    271.34 o 
   3   5   3     1809.03     1754.50     57.62 o 
   4   5   3      134.59      135.65     20.04 o 
   5   5   3      941.64      898.18     81.66 o 
   6   5   3     2319.37     2004.95     89.94 o 
   7   5   3      667.97      670.79     87.41 o 
   8   5   3      673.74      622.03     64.25 o 
  -9   6   3      364.76      492.33    108.36 o 
  -8   6   3      209.31      285.02     45.11 o 
  -7   6   3      546.46      599.96     58.12 o 
  -6   6   3        3.37       31.83     23.57 o 
  -5   6   3     1050.15     1020.31    127.98 o 
  -4   6   3     2363.98     2228.43     54.87 o 
  -3   6   3     7500.92     7310.44    116.85 o 
  -2   6   3     3637.23     3663.54     93.28 o 
  -1   6   3    16217.14    17231.60    303.78 o 
   0   6   3      197.79      261.66     20.13 o 
   1   6   3      794.51      766.23     31.96 o 
   2   6   3      387.83      384.08     31.37 o 
   3   6   3     4449.71     4428.29    153.24 o 
   4   6   3     4377.04     4181.95    145.82 o 
   5   6   3     3016.96     2656.78    146.26 o 
   6   6   3       65.73      100.94     29.27 o 
   7   6   3        0.21        0.00     28.47 o 
   8   6   3        1.30       23.34     25.79 o 
  -9   7   3      188.61      284.90     69.62 o 
  -8   7   3      169.88      158.84     43.45 o 
  -7   7   3      186.63      177.01     38.50 o 
  -6   7   3        9.68       14.38     22.48 o 
  -5   7   3        0.30       50.24     18.05 o 
  -4   7   3        9.10       16.59     13.61 o 
  -3   7   3      116.53      115.98     21.67 o 
  -2   7   3        9.10       26.92     15.72 o 
  -1   7   3       20.40       35.32     17.37 o 
   0   7   3     3554.11     3651.30    109.83 o 
   1   7   3       36.11       46.40     14.66 o 
   2   7   3      687.73      749.46     36.93 o 
   3   7   3     1502.37     1385.02     47.39 o 
   4   7   3       18.18       27.18     23.57 o 
   5   7   3       45.39       40.15     23.85 o 
   6   7   3       10.25        7.11     33.83 o 
   7   7   3       33.40       47.25     35.98 o 
   8   7   3        3.55       71.58     47.06 o 
  -8   8   3        2.27       66.92     82.99 o 
  -7   8   3        0.63       39.23     28.80 o 
  -6   8   3      120.54      137.18     26.75 o 
  -5   8   3      898.73      843.26     51.57 o 
  -4   8   3      288.40      294.45     31.35 o 
  -3   8   3       50.14       36.06     20.06 o 
  -2   8   3      705.85      772.62     49.63 o 
  -1   8   3       73.16       64.41     22.54 o 
   0   8   3       66.33       65.32     14.77 o 
   1   8   3     1522.17     1675.70     59.90 o 
   2   8   3       62.51       76.80     16.96 o 
   3   8   3     1850.05     1813.25     51.86 o 
   4   8   3     2310.93     1846.35     96.16 o 
   5   8   3      964.07      986.50     88.56 o 
   6   8   3       54.31       19.35     38.76 o 
   7   8   3       27.59        0.00     29.55 o 
   8   8   3      108.10      127.86     56.82 o 
  -8   9   3     1327.61     1413.46    114.69 o 
  -7   9   3      863.88      836.57     92.65 o 
  -6   9   3     1768.86     1563.00     88.03 o 
  -5   9   3       23.77       44.32     21.11 o 
  -4   9   3      266.78      248.49     31.38 o 
  -3   9   3     1443.78     1547.61     68.14 o 
  -2   9   3     3101.50     3160.40     97.29 o 
  -1   9   3     2733.66     2585.00     83.93 o 
   0   9   3     1568.85     1514.33     48.80 o 
   1   9   3       48.53       47.13     14.05 o 
   2   9   3        7.70       33.31     15.20 o 
   3   9   3      750.54      807.04     57.31 o 
   4   9   3       32.38       28.70     23.89 o 
   5   9   3       41.45       39.32     54.66 o 
   6   9   3       10.67        0.00     30.73 o 
   7   9   3      301.44      386.06    100.36 o 
  -8  10   3       92.43      211.95     66.18 o 
  -7  10   3        0.48       35.53     36.71 o 
  -6  10   3      158.02      175.84     33.89 o 
  -5  10   3      755.93      738.13     56.21 o 
  -4  10   3      338.30      297.62     36.48 o 
  -3  10   3     1752.16     1725.11     81.19 o 
  -2  10   3     2763.20     2605.94    113.62 o 
  -1  10   3       50.26       49.09     21.57 o 
   0  10   3      248.03      351.72     44.31 o 
   1  10   3      462.52      307.74     63.86 o 
   2  10   3       33.27       58.56     20.46 o 
   3  10   3      946.38      947.62     76.75 o 
   4  10   3     2130.78     1731.56     85.37 o 
   5  10   3      114.66       91.09     31.25 o 
   6  10   3      374.77      342.35     47.38 o 
   7  10   3        0.87       45.56     36.89 o 
  -7  11   3       28.35       54.26     35.11 o 
  -6  11   3        1.35       19.48     47.38 o 
  -5  11   3       17.09       24.91     22.47 o 
  -4  11   3     1173.36     1126.75     64.25 o 
  -3  11   3      171.70      203.19     37.06 o 
  -2  11   3       77.82       67.75     27.49 o 
  -1  11   3       13.07        1.43     20.87 o 
   0  11   3      161.79      131.06     36.51 o 
   1  11   3      572.44      486.85     66.98 o 
   2  11   3      505.44      561.20     65.70 o 
   3  11   3      289.34      306.62     41.60 o 
   4  11   3       33.86       15.45     28.77 o 
   5  11   3      162.73      145.26     49.97 o 
   6  11   3      394.73      390.22     79.60 o 
   7  11   3      126.16      177.43     30.85 o 
  -7  12   3        1.30       71.58     32.02 o 
  -6  12   3        0.73       50.61     39.20 o 
  -5  12   3      209.72      221.67     35.75 o 
  -4  12   3       28.91       36.39     28.95 o 
  -3  12   3       20.66       30.56     24.81 o 
  -2  12   3     3177.64     2889.70    131.27 o 
  -1  12   3     1709.08     1402.89    189.19 o 
   0  12   3      456.77      395.48    104.76 o 
   1  12   3      715.94      661.66     74.26 o 
   2  12   3      955.54      933.13     87.34 o 
   3  12   3     1759.82     1639.00    113.37 o 
   4  12   3     1250.95     1281.05     84.71 o 
   5  12   3     1089.41     1129.16     83.05 o 
   6  12   3       19.77       84.44     29.51 o 
  -6  13   3      642.48      782.85    110.36 o 
  -5  13   3      578.08      588.72     53.17 o 
  -4  13   3      293.25      294.39     45.80 o 
  -3  13   3       66.30       97.17     41.25 o 
  -2  13   3     1060.25     1120.65     97.22 o 
  -1  13   3     1436.51     1562.06    112.33 o 
   0  13   3      710.21      671.03     77.51 o 
   1  13   3      206.04      219.00     45.69 o 
   2  13   3      436.63      432.43     66.65 o 
   3  13   3      956.84      912.82     92.13 o 
   4  13   3        4.69       58.26     35.03 o 
   5  13   3       97.29      142.40     81.63 o 
   6  13   3       37.71       80.40     53.22 o 
  -5  14   3      562.55      626.93     74.74 o 
  -4  14   3       74.84       57.25     68.66 o 
  -3  14   3      368.64      354.68     61.67 o 
  -2  14   3       26.92       72.68     38.96 o 
  -1  14   3      256.54      243.60     55.25 o 
   0  14   3        4.31        0.00     25.03 o 
   1  14   3       42.97       42.36     32.85 o 
   2  14   3      273.18      253.41     81.07 o 
   3  14   3      183.85      186.57     90.99 o 
   4  14   3      459.98      442.72     68.07 o 
   5  14   3        1.12       68.50     32.67 o 
  -5  15   3        0.94       63.67     54.18 o 
  -4  15   3       37.68       19.78     30.60 o 
  -3  15   3        1.00       35.62     32.46 o 
  -2  15   3       64.42       48.23     40.65 o 
  -1  15   3       11.07       40.83     38.69 o 
   0  15   3        0.80       30.11     37.00 o 
   1  15   3        1.33       29.43     57.62 o 
   2  15   3        9.50       39.24     33.88 o 
   3  15   3       77.28       49.06     68.58 o 
   4  15   3       23.83       60.40     36.11 o 
  -4  16   3      205.00      432.88     82.11 o 
  -3  16   3      393.54      456.82     67.86 o 
  -2  16   3      587.69      535.95    107.80 o 
  -1  16   3       17.70       45.58     32.80 o 
   0  16   3      112.06      194.10     51.16 o 
   1  16   3      135.93      189.25     51.78 o 
   2  16   3       45.26       86.75     40.01 o 
   3  16   3       46.20       62.26     40.37 o 
  -2  17   3       20.96      141.40     38.49 o 
  -1  17   3      237.11      287.10    111.00 o 
   0  17   3      645.39      778.60    147.57 o 
   1  17   3      425.45      475.93     75.08 o 
  -9   0   4       69.22      154.77     68.66 o 
  -8   0   4      178.68      150.11    107.96 o 
  -7   0   4     1694.70     1575.59    104.84 o 
  -6   0   4     7214.97     6574.20    204.83 o 
  -5   0   4     4414.48     4104.42    104.84 o 
  -4   0   4     1451.25     1216.08     44.44 o 
  -3   0   4      327.60      354.50     22.05 o 
  -2   0   4    11867.76    12947.05    285.21 o 
  -1   0   4     1675.04     1762.38     54.82 o 
   0   0   4     5289.06     5989.98    134.04 o 
   1   0   4    14740.65    15807.64    329.72 o 
   2   0   4    81211.49    85346.85   1648.45 o 
   3   0   4        9.99       27.17     17.37 o 
   4   0   4     3287.01     3751.32    129.98 o 
   5   0   4      326.25      467.08     56.65 o 
   7   0   4     2604.27     2331.06    179.58 o 
   8   0   4      302.05      347.80     91.39 o 
   9   0   4      102.25      337.72     85.79 o 
  -9   1   4       51.61       93.56     35.07 o 
  -8   1   4       19.59       45.35     27.57 o 
  -7   1   4      131.67      174.67     25.88 o 
  -6   1   4      189.80      193.01     23.99 o 
  -5   1   4      200.95      216.64     22.29 o 
  -4   1   4     4347.13     4243.52     84.92 o 
  -3   1   4     1261.22     1289.26     35.98 o 
  -2   1   4    13122.12    13857.99    186.12 o 
  -1   1   4      302.54      384.29     14.76 o 
   0   1   4     1178.95     1176.94     44.66 o 
   1   1   4     2363.74     2266.33     71.18 o 
   2   1   4      762.30      842.03     37.97 o 
   3   1   4     5735.71     5652.71    130.83 o 
   4   1   4     7416.29     6856.40    226.57 o 
   5   1   4     1500.20     1472.76     76.18 o 
   6   1   4      207.71      195.62     36.68 o 
   7   1   4       10.04       18.64     30.27 o 
   8   1   4      424.32      492.80     76.04 o 
   9   1   4       70.24       92.25     50.45 o 
  -9   2   4       21.56       24.70     30.03 o 
  -8   2   4      213.70      175.48     36.66 o 
  -7   2   4      348.47      354.85     42.37 o 
  -6   2   4      523.85      547.57     40.06 o 
  -5   2   4       68.57      113.17     18.10 o 
  -4   2   4     4776.75     5018.09     91.35 o 
  -3   2   4     2308.66     2519.40     52.42 o 
  -2   2   4     4537.82     5002.30     70.16 o 
  -1   2   4       48.64       47.10      7.55 o 
   0   2   4     8878.84     9550.18    168.95 o 
   1   2   4     2113.08     2234.55     59.08 o 
   2   2   4     8133.18     8875.88    174.64 o 
   3   2   4      321.10      328.45     31.65 o 
   4   2   4     1974.13     2051.10     85.27 o 
   5   2   4      727.03      811.88     64.64 o 
   6   2   4     1753.49     1590.57     87.13 o 
   7   2   4        1.47        0.00     26.71 o 
   8   2   4       18.78       43.77     31.40 o 
   9   2   4       12.43      198.23     56.91 o 
  -9   3   4      513.30      546.43     62.60 o 
  -8   3   4      403.85      406.26     52.71 o 
  -7   3   4        1.09       35.71     20.95 o 
  -6   3   4     2076.85     1920.75     95.34 o 
  -5   3   4     1584.51     1451.31     52.51 o 
  -4   3   4     3035.05     2710.29     66.98 o 
  -3   3   4     7577.76     8144.34    138.75 o 
  -2   3   4     1803.74     1821.57     38.11 o 
  -1   3   4       43.55       24.73      8.19 o 
   0   3   4    11836.23    13968.32    293.84 o 
   1   3   4      791.42      878.47     44.27 o 
   2   3   4      472.27      466.29     29.10 o 
   3   3   4      914.00      942.77     37.10 o 
   4   3   4      398.94      376.45     28.81 o 
   5   3   4      238.36      213.34     35.42 o 
   6   3   4      142.47      157.77     34.80 o 
   7   3   4      305.59      326.88     47.53 o 
   8   3   4       35.89       97.51     33.33 o 
  -9   4   4      413.23      415.44     69.54 o 
  -8   4   4      241.26      253.03     50.10 o 
  -7   4   4      439.99      467.92     42.69 o 
  -6   4   4     1819.27     1712.59     63.21 o 
  -5   4   4      863.55      840.26     44.14 o 
  -4   4   4      786.71      896.96     39.43 o 
  -3   4   4       94.00       90.01     12.35 o 
  -2   4   4      791.34      885.15     35.44 o 
  -1   4   4     2594.75     2494.50     50.94 o 
   0   4   4    21001.39    22268.80    320.67 o 
   1   4   4     1191.20     1002.80     38.28 o 
   2   4   4     9134.47     8980.52    148.72 o 
   3   4   4      524.15      537.13     30.12 o 
   4   4   4       57.48       75.21     17.20 o 
   5   4   4      375.94      328.74     40.52 o 
   6   4   4      764.15      768.44     65.57 o 
   7   4   4      612.63      616.39     74.89 o 
   8   4   4      334.70      386.93     52.67 o 
  -9   5   4        8.24      110.44     73.47 o 
  -8   5   4      142.27      128.89     45.65 o 
  -7   5   4      770.05      707.95     60.05 o 
  -6   5   4       49.59       50.78     20.14 o 
  -5   5   4        3.59       32.96     17.35 o 
  -4   5   4      323.08      350.75     24.75 o 
  -3   5   4       48.92       45.32     11.06 o 
  -2   5   4      975.12     1014.27     41.04 o 
  -1   5   4    10229.46    11140.93    173.12 o 
   0   5   4     6201.60     6284.12    109.26 o 
   1   5   4       57.34       77.32     15.25 o 
   2   5   4      641.70      731.12     30.99 o 
   3   5   4     2629.23     2676.59     66.26 o 
   4   5   4     2859.42     2531.19     85.55 o 
   5   5   4      973.26      906.13     73.06 o 
   6   5   4      146.82       83.38     30.55 o 
   7   5   4       10.19       47.19     28.81 o 
   8   5   4      171.83      240.11     39.34 o 
  -9   6   4        0.11      127.73     70.10 o 
  -8   6   4       41.48       61.04     64.58 o 
  -7   6   4        5.93       37.67     25.64 o 
  -6   6   4        2.44        1.14     20.88 o 
  -5   6   4      390.48      422.81     34.77 o 
  -4   6   4     1874.46     1758.05     47.40 o 
  -3   6   4      417.74      427.97     23.21 o 
  -2   6   4     1659.68     1700.34     58.42 o 
  -1   6   4    10370.13    11270.47    213.14 o 
   0   6   4      622.64      565.73     27.53 o 
   1   6   4      242.88      235.01     20.86 o 
   2   6   4     1332.78     1232.27     49.69 o 
   3   6   4     1022.05     1143.20     43.41 o 
   4   6   4       80.94       70.55     21.03 o 
   5   6   4     1535.51     1466.14     75.15 o 
   6   6   4      146.99      123.78     47.32 o 
   7   6   4       81.41       78.56     37.66 o 
   8   6   4      144.80       91.52     31.50 o 
  -9   7   4      239.68      263.61     69.46 o 
  -8   7   4      171.48      332.35     59.56 o 
  -7   7   4      342.87      293.79     45.67 o 
  -6   7   4      165.29      176.77     29.36 o 
  -5   7   4     2033.90     1909.30     64.70 o 
  -4   7   4      875.55      796.12     45.04 o 
  -3   7   4     7812.23     7744.81    168.45 o 
  -2   7   4     2118.69     2113.41     70.08 o 
  -1   7   4     1038.62     1024.53     49.36 o 
   0   7   4     1935.86     2059.54     53.34 o 
   1   7   4        0.84       28.59     11.49 o 
   2   7   4       15.54       19.55     12.47 o 
   3   7   4      319.74      308.38     27.28 o 
   4   7   4     1638.98     1452.99     66.08 o 
   5   7   4     1924.02     1800.18     83.75 o 
   6   7   4      958.96      830.82     88.55 o 
   7   7   4      434.74      377.07     61.90 o 
   8   7   4       11.81       94.03     28.54 o 
  -8   8   4      621.56      489.13     96.99 o 
  -7   8   4      960.89      983.94     75.71 o 
  -6   8   4     1763.60     1548.12    105.21 o 
  -5   8   4      244.52      283.94     33.18 o 
  -4   8   4       22.60       29.46     17.07 o 
  -3   8   4      510.33      503.46     43.73 o 
  -2   8   4      357.24      381.59     48.13 o 
  -1   8   4     3153.10     3120.10    117.35 o 
   0   8   4     6686.54     6634.85    123.86 o 
   1   8   4      405.38      344.84     27.49 o 
   2   8   4      928.45      896.82     42.62 o 
   3   8   4      142.69      120.54     33.59 o 
   4   8   4      479.02      432.21     43.83 o 
   5   8   4       45.53       28.97     33.00 o 
   6   8   4      335.55      289.67     74.59 o 
   7   8   4       47.13      147.10     44.86 o 
  -8   9   4      228.77      302.03     76.51 o 
  -7   9   4        0.34       34.33     28.36 o 
  -6   9   4       69.53       59.28     31.19 o 
  -5   9   4      902.77      813.31     52.45 o 
  -4   9   4     1220.05     1132.79     59.26 o 
  -3   9   4       11.41       31.80     18.52 o 
  -2   9   4      892.21      812.44     54.90 o 
  -1   9   4        2.31        4.39     17.29 o 
   0   9   4        1.03        3.32     15.99 o 
   1   9   4      385.64      417.66     30.52 o 
   2   9   4        8.21       65.58     16.92 o 
   3   9   4       55.95      103.47     42.08 o 
   4   9   4       57.61       54.61     26.61 o 
   5   9   4        0.28        8.30     34.80 o 
   6   9   4      215.94      278.40     82.43 o 
   7   9   4        7.75       75.97     31.21 o 
  -8  10   4      342.40      462.24     93.47 o 
  -7  10   4     1320.60     1409.32    115.41 o 
  -6  10   4     2177.75     2371.51    104.72 o 
  -5  10   4      210.67      238.47     33.56 o 
  -4  10   4       39.73       47.28     22.33 o 
  -3  10   4      982.84      983.92     64.88 o 
  -2  10   4     3613.87     3431.21    162.35 o 
  -1  10   4     5167.77     5147.35    134.94 o 
   0  10   4        3.18        0.00     17.08 o 
   1  10   4       71.47      109.12     32.47 o 
   2  10   4        7.95        9.63     19.85 o 
   3  10   4      153.70      196.79     33.51 o 
   4  10   4       72.22       73.16     27.08 o 
   5  10   4       46.48       36.68     28.17 o 
   6  10   4      132.10      106.89     43.28 o 
   7  10   4       38.21       93.88     29.85 o 
  -7  11   4       31.53       73.88     36.87 o 
  -6  11   4       27.01       64.80     33.26 o 
  -5  11   4      244.68      198.31     33.52 o 
  -4  11   4      209.17      196.46     32.21 o 
  -3  11   4     1997.26     1836.52     85.94 o 
  -2  11   4     4133.97     3769.76    117.50 o 
  -1  11   4     1628.44     1690.37     96.92 o 
   0  11   4     1194.76     1240.45     91.92 o 
   1  11   4        7.54       16.13     28.41 o 
   2  11   4     1910.31     1716.90    108.72 o 
   3  11   4     3083.52     2709.41     99.48 o 
   4  11   4     2384.96     1904.66    113.25 o 
   5  11   4      425.26      427.40     58.45 o 
   6  11   4      191.89      196.32     36.43 o 
  -7  12   4      147.84      361.30     56.34 o 
  -6  12   4        2.73       20.42     31.04 o 
  -5  12   4      213.79      251.17     37.25 o 
  -4  12   4      271.16      288.36     43.57 o 
  -3  12   4      685.32      688.48     61.54 o 
  -2  12   4        1.41        0.00     23.68 o 
  -1  12   4     3047.32     2438.44    119.85 o 
   0  12   4     1068.84      922.49    164.14 o 
   1  12   4     1465.10     1406.02    103.62 o 
   2  12   4      585.36      657.64     86.75 o 
   3  12   4       88.74       25.50     32.87 o 
   4  12   4      173.79      172.74     52.66 o 
   5  12   4       12.20       43.32     29.39 o 
   6  12   4        5.97       87.47     26.59 o 
  -6  13   4        5.98       34.17     32.40 o 
  -5  13   4       49.54       63.63     26.96 o 
  -4  13   4        0.20       21.64     29.11 o 
  -3  13   4      469.52      508.36     69.56 o 
  -2  13   4        1.93        0.72     31.10 o 
  -1  13   4       32.55       44.43     35.40 o 
   0  13   4      421.39      381.67     60.99 o 
   1  13   4       28.58       13.90     28.82 o 
   2  13   4       16.68       39.31     33.77 o 
   3  13   4       48.07       74.33     37.02 o 
   4  13   4      514.97      520.84     72.28 o 
   5  13   4       87.68      163.54     38.94 o 
  -5  14   4      111.40      188.31     43.86 o 
  -4  14   4       22.38       18.06     32.66 o 
  -3  14   4       46.88       76.52     39.52 o 
  -2  14   4      178.05      153.44     75.71 o 
  -1  14   4      563.34      520.60     75.78 o 
   0  14   4       16.40       55.80     36.95 o 
   1  14   4       32.40       76.62     36.68 o 
   2  14   4      184.97      197.95     45.72 o 
   3  14   4       54.82      104.60     37.69 o 
   4  14   4       20.18       48.33     30.50 o 
   5  14   4      104.19      203.45     48.09 o 
  -5  15   4      257.35      319.63     72.51 o 
  -4  15   4      522.03      554.68     73.33 o 
  -3  15   4      493.04      446.90     82.67 o 
  -2  15   4      267.95      322.66     73.07 o 
  -1  15   4       66.26       62.38     50.10 o 
   0  15   4       93.93       89.09     38.36 o 
   1  15   4      146.63      220.32     51.69 o 
   2  15   4      144.92      244.40     53.91 o 
   3  15   4      374.54      440.49    104.76 o 
   4  15   4       27.53      100.51     34.35 o 
  -3  16   4       16.25       89.73     38.94 o 
  -2  16   4        0.30       55.75     34.73 o 
  -1  16   4      142.64      158.34     41.09 o 
   0  16   4      151.72      146.91     82.03 o 
   1  16   4       96.33      114.46     55.06 o 
   2  16   4       97.75      137.44     48.07 o 
   3  16   4      110.96      172.97     52.41 o 
  -1  17   4        7.93       36.48     38.17 o 
   0  17   4       44.09      192.48     52.39 o 
   1  17   4        7.63      108.04     45.91 o 
  -9   1   5       99.11      153.39     36.89 o 
  -8   1   5       24.42       53.94     26.82 o 
  -7   1   5      221.48      175.57     30.44 o 
  -6   1   5      695.95      653.75     38.27 o 
  -5   1   5      366.93      356.68     26.48 o 
  -4   1   5     3421.36     3545.97     70.29 o 
  -3   1   5      939.23      965.31     29.98 o 
  -2   1   5      252.30      299.15     15.75 o 
  -1   1   5      601.95      581.28     18.27 o 
   0   1   5     1007.16      934.47     37.19 o 
   1   1   5     7755.10     8311.14    160.00 o 
   2   1   5    16102.55    17663.94    382.85 o 
   3   1   5      882.20      811.73     48.04 o 
   4   1   5     6284.20     6319.51    160.11 o 
   5   1   5      319.87      302.80     50.07 o 
   6   1   5     2277.19     2309.00    117.62 o 
   7   1   5     1255.83     1393.94    153.33 o 
   8   1   5     1671.68     1492.93    125.66 o 
  -9   2   5      795.39      824.13    104.84 o 
  -8   2   5       65.95      113.17     35.01 o 
  -7   2   5      208.71      164.86     34.45 o 
  -6   2   5       42.43       65.00     17.14 o 
  -5   2   5     2544.45     2560.96     83.64 o 
  -4   2   5     6137.69     6049.05    104.09 o 
  -3   2   5     7462.48     7646.80    118.48 o 
  -2   2   5    13606.84    14282.79    173.55 o 
  -1   2   5       60.98       84.79     12.66 o 
   0   2   5     4268.98     4584.37     79.18 o 
   1   2   5     1031.02     1082.55     40.14 o 
   2   2   5     9364.18     9590.80    189.20 o 
   3   2   5     5619.28     5813.48    172.38 o 
   4   2   5       70.58      149.60     26.48 o 
   5   2   5      236.11      252.39     37.08 o 
   6   2   5     1669.95     1616.66    146.09 o 
   7   2   5      185.04      193.13     40.55 o 
   8   2   5       95.23      219.71     49.67 o 
  -9   3   5      261.59      263.99     54.55 o 
  -8   3   5      727.67      766.74     69.54 o 
  -7   3   5     1926.68     1833.45    115.89 o 
  -6   3   5     2579.01     2446.81     74.03 o 
  -5   3   5        2.34        1.77     13.51 o 
  -4   3   5      264.02      307.66     23.08 o 
  -3   3   5     2146.87     2253.19     43.83 o 
  -2   3   5     3412.68     3718.31     63.83 o 
  -1   3   5     1310.90     1312.99     33.96 o 
   0   3   5     2583.00     2789.51     66.94 o 
   1   3   5        6.82       30.17     11.56 o 
   2   3   5       48.17       52.76     15.48 o 
   3   3   5       30.65       31.81     15.19 o 
   4   3   5      624.90      604.93     49.09 o 
   5   3   5      322.24      334.83     41.22 o 
   6   3   5      139.66      149.80     46.17 o 
   7   3   5      224.28      275.68     78.11 o 
   8   3   5      184.52      264.47     44.86 o 
  -9   4   5     1198.26     1274.00    114.84 o 
  -8   4   5      334.40      407.43     66.18 o 
  -7   4   5      180.81      149.31     32.87 o 
  -6   4   5     1939.41     1729.70     63.04 o 
  -5   4   5     8016.25     7825.11    178.80 o 
  -4   4   5     1728.90     1636.43     42.95 o 
  -3   4   5       98.77      120.88     13.94 o 
  -2   4   5    10098.69    11252.32    174.06 o 
  -1   4   5      157.11      163.78     14.90 o 
   0   4   5     4907.65     5447.47     97.51 o 
   1   4   5     1744.67     1535.59     50.64 o 
   2   4   5      214.16      221.51     17.73 o 
   3   4   5      748.77      773.28     34.46 o 
   4   4   5      484.55      515.53     69.68 o 
   5   4   5        2.30       18.99     21.25 o 
   6   4   5       17.88        2.70     24.41 o 
   7   4   5       92.97      103.02     33.24 o 
   8   4   5       90.33      137.38     34.05 o 
  -9   5   5      192.66      273.34     88.75 o 
  -8   5   5       87.50      138.51    136.69 o 
  -7   5   5      328.07      384.53     45.18 o 
  -6   5   5     1298.93     1317.51     58.26 o 
  -5   5   5      221.59      236.77     21.87 o 
  -4   5   5      452.16      421.56     25.84 o 
  -3   5   5     3181.18     3347.45     65.25 o 
  -2   5   5       14.05       30.92     10.14 o 
  -1   5   5     9027.10     9815.98    157.22 o 
   0   5   5     9721.42     9540.37    155.77 o 
   1   5   5    13337.93    13545.51    248.68 o 
   2   5   5     5094.00     5080.06    166.85 o 
   3   5   5      210.54      236.25     22.31 o 
   4   5   5      789.29      874.32     57.79 o 
   5   5   5     1178.63      917.91    105.93 o 
   6   5   5      823.05      765.28     66.64 o 
   7   5   5      731.35      696.76     67.25 o 
   8   5   5       94.99       96.71     26.65 o 
  -9   6   5      156.21      323.36     58.84 o 
  -8   6   5       27.36       49.78     35.21 o 
  -7   6   5      103.45      105.84     32.83 o 
  -6   6   5      431.65      497.22     85.16 o 
  -5   6   5     1206.42     1218.79     87.82 o 
  -4   6   5     1688.82     1659.12     68.73 o 
  -3   6   5     3101.24     2967.89     60.81 o 
  -2   6   5     2061.75     2189.31     95.84 o 
  -1   6   5     3055.03     2964.98     67.74 o 
   0   6   5       18.52       62.64     12.58 o 
   1   6   5     1355.44     1394.97     44.83 o 
   2   6   5       33.50       19.83     18.94 o 
   3   6   5     2060.97     1856.83     88.04 o 
   4   6   5     2382.63     2220.91     82.20 o 
   5   6   5      969.50      992.33     67.93 o 
   6   6   5     1348.20     1241.07     81.38 o 
   7   6   5      164.55      158.72     36.71 o 
   8   6   5        2.08       42.72     23.97 o 
  -9   7   5       16.71       64.34     44.18 o 
  -8   7   5       54.25       81.37     39.45 o 
  -7   7   5       72.82       97.52     32.63 o 
  -6   7   5     1785.33     1594.61    102.74 o 
  -5   7   5      457.27      456.27     38.51 o 
  -4   7   5        0.42        2.24     13.23 o 
  -3   7   5     1552.65     1576.03     61.81 o 
  -2   7   5     1915.62     1997.10     68.35 o 
  -1   7   5      908.06      934.97     37.47 o 
   0   7   5     4443.22     4280.93     88.54 o 
   1   7   5      109.44      178.56     21.19 o 
   2   7   5        4.44       30.37     15.44 o 
   3   7   5       12.69       17.29     24.45 o 
   4   7   5      253.46      316.85     44.12 o 
   5   7   5       42.29       74.12     26.35 o 
   6   7   5       53.54       60.65     38.14 o 
   7   7   5        2.32       44.30     32.84 o 
   8   7   5        4.37       97.65     31.45 o 
  -8   8   5      276.24      325.73     57.66 o 
  -7   8   5       64.49      100.62     34.26 o 
  -6   8   5      251.39      170.67     41.51 o 
  -5   8   5       35.15       49.84     20.73 o 
  -4   8   5       13.09       34.16     17.16 o 
  -3   8   5      201.21      177.31     27.07 o 
  -2   8   5     1001.99     1118.11     58.56 o 
  -1   8   5     5324.32     5585.30    134.54 o 
   0   8   5       21.78       46.25     14.02 o 
   1   8   5     1321.00     1221.15     46.96 o 
   2   8   5     1000.62      910.51     44.62 o 
   3   8   5      662.28      710.04     51.56 o 
   4   8   5     1153.23     1044.35     64.81 o 
   5   8   5      103.12       78.86     38.87 o 
   6   8   5        1.89        2.55     30.60 o 
   7   8   5       17.31       79.90     31.95 o 
  -8   9   5      223.03      275.30     71.23 o 
  -7   9   5     2251.99     2186.27    104.60 o 
  -6   9   5     1801.29     1712.97     92.52 o 
  -5   9   5     1134.05     1068.20     59.57 o 
  -4   9   5      449.29      437.07     39.35 o 
  -3   9   5      155.61      181.34     31.10 o 
  -2   9   5     2208.03     2265.84     80.95 o 
  -1   9   5     7835.42     7302.37    167.79 o 
   0   9   5      843.45      775.78     51.66 o 
   1   9   5     2035.58     1968.29     60.24 o 
   2   9   5     1253.54     1101.72     48.86 o 
   3   9   5        5.04       34.14     21.33 o 
   4   9   5       43.31        0.00     29.19 o 
   5   9   5      228.34      192.22     50.15 o 
   6   9   5       57.34       84.16     38.99 o 
   7   9   5        3.15       67.80     32.86 o 
  -8  10   5       73.55      105.32     45.46 o 
  -7  10   5        5.29       29.22     29.85 o 
  -6  10   5       52.07       44.38     31.45 o 
  -5  10   5      463.20      414.27     42.25 o 
  -4  10   5        6.39        3.41     17.70 o 
  -3  10   5     2670.26     2404.45     90.00 o 
  -2  10   5     2338.35     2485.93    119.04 o 
  -1  10   5      558.82      559.85     49.38 o 
   0  10   5      111.81      134.83     27.28 o 
   1  10   5      457.60      486.86     49.49 o 
   2  10   5       20.25       17.08     18.30 o 
   3  10   5     1183.13     1092.77     69.60 o 
   4  10   5     1940.13     1693.41    112.16 o 
   5  10   5      911.38     1150.73    111.56 o 
   6  10   5      344.40      298.30     58.18 o 
   7  10   5        1.65       48.35     24.08 o 
  -7  11   5      137.42      192.04     57.15 o 
  -6  11   5        9.62       34.73     29.80 o 
  -5  11   5       12.27       12.77     20.60 o 
  -4  11   5      166.64      206.53     31.83 o 
  -3  11   5      562.77      715.82    100.59 o 
  -2  11   5        0.78       14.20     22.91 o 
  -1  11   5      848.49      706.82     57.76 o 
   0  11   5      139.61      137.07     38.73 o 
   1  11   5     1071.04     1058.35     88.12 o 
   2  11   5      599.94      619.67     70.50 o 
   3  11   5      187.09      196.12     35.35 o 
   4  11   5      123.90      158.19     36.06 o 
   5  11   5        2.19       22.39     28.49 o 
   6  11   5       85.06      107.44     32.91 o 
  -7  12   5      123.48      278.83     48.15 o 
  -6  12   5      165.17      213.92     42.99 o 
  -5  12   5        2.03       10.36     27.90 o 
  -4  12   5        3.20       29.19     28.74 o 
  -3  12   5     1438.54     1513.93     85.68 o 
  -2  12   5     3298.27     2970.66    116.39 o 
  -1  12   5     1113.76     1100.06    155.82 o 
   0  12   5       34.26       45.44     39.77 o 
   1  12   5        2.19        0.00     26.40 o 
   2  12   5      132.60      121.37     67.22 o 
   3  12   5     2069.91     1803.13    123.62 o 
   4  12   5     1047.28      923.77    230.56 o 
   5  12   5      128.61      194.58     37.01 o 
   6  12   5       68.88      129.79     28.92 o 
  -6  13   5      441.92      497.13     92.54 o 
  -5  13   5      109.49      119.53     36.64 o 
  -4  13   5        3.12        0.00     25.50 o 
  -3  13   5       14.37       25.33     34.24 o 
  -2  13   5     1347.53     1521.35    111.87 o 
  -1  13   5      520.53      439.10     74.43 o 
   0  13   5        6.68       18.23     28.76 o 
   1  13   5     1368.27     1375.74    108.41 o 
   2  13   5      626.35      587.80     76.86 o 
   3  13   5       86.62      208.93     72.67 o 
   4  13   5        2.42       86.90     36.09 o 
   5  13   5        1.85       76.34     83.79 o 
  -5  14   5      124.48      192.31     35.71 o 
  -4  14   5      171.17      195.05     53.06 o 
  -3  14   5      787.70      888.50     93.52 o 
  -2  14   5      681.96      667.88    112.20 o 
  -1  14   5       23.46       91.54     42.21 o 
   0  14   5       31.98       53.08     37.25 o 
   1  14   5        0.39       57.01     34.31 o 
   2  14   5      740.78      694.85     82.32 o 
   3  14   5      285.45      362.74     61.00 o 
   4  14   5      173.20      265.57     50.79 o 
  -5  15   5       29.96       82.77     34.74 o 
  -4  15   5       49.29      171.51     44.70 o 
  -3  15   5       13.74       31.66     33.47 o 
  -2  15   5       44.29       62.11     34.36 o 
  -1  15   5      132.56      174.25     55.86 o 
   0  15   5      137.31      187.42     63.78 o 
   1  15   5        1.53       36.80     37.32 o 
   2  15   5       23.53      101.41     37.34 o 
   3  15   5      177.97      340.97     62.30 o 
  -3  16   5      187.71      228.06     45.65 o 
  -2  16   5      239.88      297.23     55.45 o 
  -1  16   5       25.05       88.74     34.09 o 
   0  16   5       17.37       86.14     34.76 o 
   1  16   5       20.19       45.01     37.05 o 
   2  16   5       51.93      122.87     46.21 o 
  -1  17   5      114.92      147.15     36.55 o 
   0  17   5      290.52      373.95     71.31 o 
 -10   0   6       25.12      133.49     75.07 o 
  -9   0   6      593.19      653.44    108.20 o 
  -8   0   6     1586.62     1481.56    269.06 o 
  -7   0   6     1302.62     1308.38     97.32 o 
  -6   0   6       13.96        2.72     21.76 o 
  -5   0   6      321.42      348.34     46.67 o 
  -4   0   6     2435.32     2491.85     65.69 o 
  -3   0   6     1537.91     1647.79     88.91 o 
  -2   0   6      322.56      411.84     34.69 o 
  -1   0   6     2753.10     2996.94    161.82 o 
   0   0   6     5721.06     5904.33    213.20 o 
   1   0   6    14570.97    14830.69    439.36 o 
   2   0   6    11571.59    10859.78    257.02 o 
   3   0   6     2790.16     2455.40     96.14 o 
   4   0   6     1495.16     1534.55     85.21 o 
   5   0   6       10.96       59.54     37.13 o 
   6   0   6       28.69       28.81     49.30 o 
   7   0   6     3264.23     3423.93    229.68 o 
   8   0   6     1650.70     1549.67    185.03 o 
 -10   1   6       95.06      230.66     46.02 o 
  -9   1   6      284.47      278.08     47.17 o 
  -8   1   6      350.66      379.20     46.64 o 
  -7   1   6      635.24      627.75     50.25 o 
  -6   1   6      509.51      538.12     43.72 o 
  -5   1   6       83.31       69.13     14.47 o 
  -4   1   6      840.49      866.67     37.81 o 
  -3   1   6    14394.78    15190.50    210.38 o 
  -2   1   6     2970.91     3033.77     65.61 o 
  -1   1   6        7.49        5.30      6.56 o 
   0   1   6     1249.36     1329.50     34.39 o 
   1   1   6     2355.60     2553.01     93.28 o 
   2   1   6     5790.61     5847.03    132.42 o 
   3   1   6     4895.09     4643.84    119.18 o 
   4   1   6       22.80        5.94     16.75 o 
   5   1   6      157.63      151.18     30.76 o 
   6   1   6      307.40      210.07     38.63 o 
   7   1   6       26.47       97.43     54.10 o 
   8   1   6       23.87      158.44     50.14 o 
  -9   2   6       30.16       77.41     36.20 o 
  -8   2   6      124.16      142.54     35.79 o 
  -7   2   6      691.81      714.32     57.20 o 
  -6   2   6       46.70       53.60     16.90 o 
  -5   2   6      426.23      392.11     27.36 o 
  -4   2   6     2100.84     2229.86     67.29 o 
  -3   2   6     4001.15     4214.16     64.96 o 
  -2   2   6      739.84      863.45     21.91 o 
  -1   2   6      280.39      340.20     18.85 o 
   0   2   6     6170.60     6459.78    107.83 o 
   1   2   6     4085.68     4132.64    109.64 o 
   2   2   6      945.31      937.16     50.55 o 
   3   2   6      184.05      227.40     30.04 o 
   4   2   6       94.76      124.46     25.68 o 
   5   2   6       76.51       58.28     23.88 o 
   6   2   6        1.80       30.03     27.72 o 
   7   2   6      239.61      249.12     44.52 o 
   8   2   6       45.36      136.47     46.78 o 
  -9   3   6     1292.28     1189.30    122.76 o 
  -8   3   6      484.32      541.74     57.56 o 
  -7   3   6     1037.47     1044.12    106.11 o 
  -6   3   6     1089.60     1152.83     57.28 o 
  -5   3   6     5207.98     5296.91    102.28 o 
  -4   3   6     6625.84     6834.91    183.78 o 
  -3   3   6    23563.49    25991.86    308.99 o 
  -2   3   6     1599.01     1566.12     46.14 o 
  -1   3   6       17.72        6.84      8.48 o 
   0   3   6     1437.77     1688.75     50.95 o 
   1   3   6     1763.24     1750.81     65.97 o 
   2   3   6      993.00     1079.75     48.66 o 
   3   3   6     1921.91     1758.21     83.53 o 
   4   3   6      329.25      298.35     36.79 o 
   5   3   6      206.16      239.08     38.35 o 
   6   3   6      203.58      176.98     43.45 o 
   7   3   6      131.56      178.88     58.88 o 
   8   3   6       35.58       83.26     40.68 o 
  -9   4   6      104.23      153.36     48.34 o 
  -8   4   6      306.77      322.47     57.47 o 
  -7   4   6     1675.35     1461.40    169.90 o 
  -6   4   6     4740.45     4742.66    164.25 o 
  -5   4   6     2005.73     2019.61    101.93 o 
  -4   4   6     3562.23     3501.47     68.78 o 
  -3   4   6      272.40      342.43     20.70 o 
  -2   4   6     6907.84     7692.87    127.07 o 
  -1   4   6     3402.91     3297.86     66.74 o 
   0   4   6     9396.03     9752.87    226.79 o 
   1   4   6    11935.88    11867.19    223.52 o 
   2   4   6     1402.39     1232.52     57.02 o 
   3   4   6     1062.83     1053.33     68.59 o 
   4   4   6      719.41      718.73     54.09 o 
   5   4   6       46.68       37.30     22.31 o 
   6   4   6      188.07      294.90     44.70 o 
   7   4   6      798.10      838.95     74.22 o 
   8   4   6      164.16      202.67     40.36 o 
  -9   5   6       19.01       40.80     41.05 o 
  -8   5   6       77.63      126.43     40.90 o 
  -7   5   6        6.34       10.57     31.71 o 
  -6   5   6      155.95      186.36     32.12 o 
  -5   5   6        3.27       33.57     12.78 o 
  -4   5   6      195.16      262.13     21.22 o 
  -3   5   6      129.19      130.27     16.42 o 
  -2   5   6     3300.85     3150.87     69.44 o 
  -1   5   6     3954.28     4016.92     96.24 o 
   0   5   6     9653.57    10065.35    165.84 o 
   1   5   6     1244.01     1381.22     51.18 o 
   2   5   6      188.01      181.44     16.56 o 
   3   5   6     3759.84     3696.99    130.99 o 
   4   5   6      462.01      523.14     49.19 o 
   5   5   6      301.92      297.11     41.92 o 
   6   5   6      416.88      412.37     51.60 o 
   7   5   6       19.87       36.06     29.12 o 
   8   5   6        0.99       17.80     33.47 o 
  -9   6   6        8.99      121.61     45.70 o 
  -8   6   6       17.56      133.49     43.13 o 
  -7   6   6      190.32      177.67     47.42 o 
  -6   6   6       50.10       45.72     23.42 o 
  -5   6   6       56.03       60.19     19.02 o 
  -4   6   6      164.18      179.37     24.66 o 
  -3   6   6      253.95      257.07     18.98 o 
  -2   6   6       88.89      124.98     14.75 o 
  -1   6   6      196.07      263.42     20.40 o 
   0   6   6      707.43      613.07     32.10 o 
   1   6   6      743.85      660.65     41.07 o 
   2   6   6      970.39      905.07     68.22 o 
   3   6   6      871.97      846.06     55.41 o 
   4   6   6      166.27      163.13     31.00 o 
   5   6   6      270.93      221.38     38.22 o 
   6   6   6      410.68      385.77     50.78 o 
   7   6   6      100.32       79.91     30.46 o 
   8   6   6       16.67       55.65     32.25 o 
  -9   7   6      116.05      159.23     97.47 o 
  -8   7   6      161.90      150.57     59.70 o 
  -7   7   6        1.27       16.49     30.57 o 
  -6   7   6      383.41      360.97     43.39 o 
  -5   7   6      942.90      992.42     65.61 o 
  -4   7   6      552.56      630.83     54.94 o 
  -3   7   6      590.81      598.72     44.27 o 
  -2   7   6     2483.48     2584.45     80.05 o 
  -1   7   6      842.15      761.02     32.17 o 
   0   7   6      148.22      123.47     29.32 o 
   1   7   6     5404.57     5462.19    111.92 o 
   2   7   6       24.58       51.76     17.99 o 
   3   7   6     2399.19     2308.73     82.63 o 
   4   7   6     4089.62     3651.23    113.63 o 
   5   7   6     1867.02     1823.31     87.23 o 
   6   7   6     1315.36     1358.31    185.55 o 
   7   7   6       24.92       64.57     32.71 o 
  -8   8   6      363.91      259.59     50.38 o 
  -7   8   6      912.92      851.13    100.20 o 
  -6   8   6     2765.56     2572.80    157.37 o 
  -5   8   6     1840.54     1952.34     84.62 o 
  -4   8   6      753.33      709.49     46.38 o 
  -3   8   6      133.02      152.19     27.89 o 
  -2   8   6     4363.64     4082.07    148.18 o 
  -1   8   6     3900.64     3898.92    107.07 o 
   0   8   6     6992.33     6503.19    125.18 o 
   1   8   6     2674.57     2399.52     67.18 o 
   2   8   6      211.77      233.15     30.91 o 
   3   8   6        2.17       14.38     19.64 o 
   4   8   6      441.49      386.48     45.11 o 
   5   8   6      131.68      126.69     42.04 o 
   6   8   6       33.05       34.19     32.51 o 
   7   8   6      105.43      167.76     40.09 o 
  -8   9   6      164.08      254.25     46.09 o 
  -7   9   6      143.69      181.21     39.22 o 
  -6   9   6      138.75      134.82     36.89 o 
  -5   9   6      882.45      803.63     64.67 o 
  -4   9   6      272.01      302.27     33.98 o 
  -3   9   6        0.29        8.28     18.87 o 
  -2   9   6      827.34      875.19     57.51 o 
  -1   9   6      383.45      415.18     41.62 o 
   0   9   6     1869.31     1755.90     69.80 o 
   1   9   6      345.41      375.14     45.60 o 
   2   9   6      235.61      217.50     27.14 o 
   3   9   6       18.05       25.79     17.68 o 
   4   9   6       24.51       45.39     30.36 o 
   5   9   6      141.35      119.12     44.66 o 
   6   9   6      489.48      451.80     66.82 o 
   7   9   6       18.07      107.64     41.77 o 
  -8  10   6      199.39      242.12    116.36 o 
  -7  10   6     1412.94     1335.08     90.52 o 
  -6  10   6       33.71       61.96     32.06 o 
  -5  10   6        9.62        0.00     23.34 o 
  -4  10   6        6.15       17.83     20.17 o 
  -3  10   6       30.79       47.03     24.50 o 
  -2  10   6      152.44      169.66     32.73 o 
  -1  10   6     1580.27     1616.58     87.82 o 
   0  10   6       75.94       81.16     24.25 o 
   1  10   6       18.90       13.82     18.70 o 
   2  10   6      316.49      313.90     50.67 o 
   3  10   6       17.51       39.87     22.41 o 
   4  10   6       60.93       69.39     28.37 o 
   5  10   6       27.64        8.22     34.78 o 
   6  10   6       31.87      129.40     40.49 o 
  -7  11   6       50.91      139.07     33.51 o 
  -6  11   6       60.39       92.05     34.28 o 
  -5  11   6      261.28      270.19     47.00 o 
  -4  11   6       89.20       80.28     25.85 o 
  -3  11   6     2788.19     2453.08    111.08 o 
  -2  11   6     2380.96     2338.56     91.29 o 
  -1  11   6     2382.92     2268.48    127.33 o 
   0  11   6      518.03      501.60     49.99 o 
   1  11   6      247.31      269.85    100.68 o 
   2  11   6     1210.29     1109.42     96.19 o 
   3  11   6     1190.13      872.44     86.11 o 
   4  11   6      863.03      779.57     67.19 o 
   5  11   6     1083.54      979.97    107.24 o 
   6  11   6      272.02      277.00     39.97 o 
  -7  12   6      205.00      229.97     40.71 o 
  -6  12   6      508.48      446.23     55.89 o 
  -5  12   6      202.05      183.57     47.42 o 
  -4  12   6      408.65      463.30     59.66 o 
  -3  12   6       36.92        0.00     27.91 o 
  -2  12   6     2345.57     2284.02     93.90 o 
  -1  12   6       19.10       11.83     30.99 o 
   0  12   6      794.38      731.01     79.16 o 
   1  12   6        5.89       19.59     35.21 o 
   2  12   6        9.07        0.00     26.50 o 
   3  12   6      419.64      411.27     66.59 o 
   4  12   6      254.83      208.47     48.49 o 
   5  12   6        9.01       49.29     27.40 o 
  -6  13   6        0.88       72.65     28.94 o 
  -5  13   6      153.57      143.75     38.23 o 
  -4  13   6      236.47      224.95     43.39 o 
  -3  13   6       89.12      146.93     38.16 o 
  -2  13   6       21.00       31.04     33.52 o 
  -1  13   6      628.88      594.71     75.25 o 
   0  13   6      342.19      297.68     83.07 o 
   1  13   6      321.03      303.53     55.56 o 
   2  13   6        0.04       75.59     36.57 o 
   3  13   6      192.50      218.37     49.53 o 
   4  13   6        0.10       13.26     30.84 o 
   5  13   6      236.52      184.10     41.56 o 
  -5  14   6      200.58      243.14     51.91 o 
  -4  14   6       33.78       74.92     40.49 o 
  -3  14   6        7.75       15.42     33.83 o 
  -2  14   6       12.19       47.72     39.57 o 
  -1  14   6      201.15      252.24     52.28 o 
   0  14   6      674.27      824.76     90.13 o 
   1  14   6      635.18      646.90     79.15 o 
   2  14   6      396.71      401.95     64.29 o 
   3  14   6      269.01      325.41     59.18 o 
   4  14   6        0.15       66.50     44.84 o 
  -4  15   6      604.88      629.98    108.52 o 
  -3  15   6      973.35     1054.45    103.05 o 
  -2  15   6      845.35      931.96     98.20 o 
  -1  15   6       64.91       86.53     67.38 o 
   0  15   6       39.63       61.29     35.46 o 
   1  15   6      329.36      422.81     65.50 o 
   2  15   6      289.50      237.76     55.97 o 
   3  15   6      166.55      320.11     57.79 o 
  -3  16   6      160.61      240.86    152.85 o 
  -2  16   6       13.10       63.71     44.18 o 
  -1  16   6        2.35      139.97     41.84 o 
   0  16   6       28.60       41.61     35.14 o 
   1  16   6       55.10      167.27     50.24 o 
   2  16   6      248.37      341.05     86.59 o 
 -10   1   7       38.54      177.81     43.54 o 
  -9   1   7      400.37      454.00     49.72 o 
  -8   1   7      155.66      186.25     34.18 o 
  -7   1   7      160.87      179.27     31.27 o 
  -6   1   7      593.51      661.53     48.83 o 
  -5   1   7       24.19       32.54     13.01 o 
  -4   1   7       75.92      103.91     14.19 o 
  -3   1   7      498.78      577.19     32.14 o 
  -2   1   7     3362.62     3750.89     65.46 o 
  -1   1   7      243.81      310.98     21.22 o 
   0   1   7     1367.61     1162.82     33.24 o 
   1   1   7     5287.59     5448.17    121.82 o 
   2   1   7     3644.95     3404.32     93.72 o 
   3   1   7     3346.10     2911.41     91.21 o 
   4   1   7      500.96      478.87     45.75 o 
   5   1   7       11.53       29.19     22.68 o 
   6   1   7      974.92      952.72     74.30 o 
   7   1   7      965.56      923.94     98.41 o 
   8   1   7       56.60      122.44     48.50 o 
  -9   2   7      920.03      895.45     79.18 o 
  -8   2   7     1349.11     1279.50     75.19 o 
  -7   2   7     1374.92     1312.13     69.95 o 
  -6   2   7      133.78      121.88     25.24 o 
  -5   2   7       13.78       22.63     12.53 o 
  -4   2   7    20280.47    21083.95    286.11 o 
  -3   2   7    27513.26    28647.46    375.65 o 
  -2   2   7     3536.28     3366.50     54.02 o 
  -1   2   7     9340.98     9766.31    155.10 o 
   0   2   7      730.29      741.41     27.05 o 
   1   2   7     2802.31     3058.46     82.36 o 
   2   2   7     6934.67     6938.06    153.76 o 
   3   2   7     5650.86     5419.94    136.28 o 
   4   2   7      839.01      859.39     60.00 o 
   5   2   7      598.80      570.28     55.35 o 
   6   2   7        4.24        0.00     21.83 o 
   7   2   7       45.45       79.84     31.34 o 
   8   2   7       50.57      189.08     54.99 o 
  -9   3   7       56.69      155.32     44.83 o 
  -8   3   7      466.76      415.71     52.68 o 
  -7   3   7     1358.77     1278.22     79.22 o 
  -6   3   7      388.29      400.69     38.91 o 
  -5   3   7      299.61      284.57     25.39 o 
  -4   3   7     1463.91     1498.16     49.97 o 
  -3   3   7      280.99      310.06     16.98 o 
  -2   3   7     2188.24     2370.15     43.89 o 
  -1   3   7     2047.90     2022.24     47.90 o 
   0   3   7     1020.09     1025.72     52.23 o 
   1   3   7     3006.31     2722.59     77.15 o 
   2   3   7     2449.84     2321.13     74.48 o 
   3   3   7      714.43      684.62     49.53 o 
   4   3   7      101.09      124.67     45.80 o 
   5   3   7        5.23        9.09     20.59 o 
   6   3   7      811.90      831.05     89.55 o 
   7   3   7      257.79      306.96     47.26 o 
   8   3   7      186.69      235.89     41.10 o 
  -9   4   7       60.79      156.82     45.31 o 
  -8   4   7      144.24      140.78     44.66 o 
  -7   4   7        0.04        0.00     27.26 o 
  -6   4   7       14.60       47.16     22.66 o 
  -5   4   7       85.23       86.03     18.44 o 
  -4   4   7      841.39      905.88     32.37 o 
  -3   4   7       53.75       33.71     10.89 o 
  -2   4   7     1263.97     1409.35     39.29 o 
  -1   4   7     2172.23     2347.38     55.05 o 
   0   4   7       32.58       61.68     16.43 o 
   1   4   7      528.91      585.05     38.77 o 
   2   4   7     1027.02     1108.04     51.94 o 
   3   4   7      720.28      721.92     63.90 o 
   4   4   7       13.81       14.49     17.48 o 
   5   4   7       23.86       47.39     25.16 o 
   6   4   7       59.17       49.51     29.02 o 
   7   4   7        9.84       21.20     26.09 o 
   8   4   7        7.89      124.94     36.47 o 
  -9   5   7       10.28       56.61     41.79 o 
  -8   5   7       77.06       78.48     35.34 o 
  -7   5   7      378.02      349.71     58.91 o 
  -6   5   7     2004.58     2050.91     82.46 o 
  -5   5   7     3411.04     3085.11    152.27 o 
  -4   5   7     3684.92     3663.06     93.31 o 
  -3   5   7     1106.46     1168.50     43.06 o 
  -2   5   7      311.34      323.14     26.77 o 
  -1   5   7     6661.33     6963.89    122.52 o 
   0   5   7     9484.24     9185.06    181.16 o 
   1   5   7     1573.94     1459.66     54.27 o 
   2   5   7     2850.86     2665.70     87.44 o 
   3   5   7      195.58      187.53     29.57 o 
   4   5   7      161.97      144.05     28.29 o 
   5   5   7        6.23        0.00     18.70 o 
   6   5   7       63.75      110.44     33.21 o 
   7   5   7      406.49      430.13     54.14 o 
   8   5   7       84.06      171.65     51.55 o 
  -9   6   7      114.57      178.76     46.55 o 
  -8   6   7        1.74       26.17     53.94 o 
  -7   6   7       65.69       24.83     32.32 o 
  -6   6   7      132.00      136.01     29.90 o 
  -5   6   7      603.33      623.39     55.49 o 
  -4   6   7      182.20      238.95     30.88 o 
  -3   6   7     1617.03     1589.48     53.49 o 
  -2   6   7      639.78      586.53     28.75 o 
  -1   6   7       79.50       42.54     12.50 o 
   0   6   7     8627.71     8641.95    152.17 o 
   1   6   7     4391.11     4221.42    107.25 o 
   2   6   7      275.40      250.33     33.91 o 
   3   6   7     1686.34     1524.52     68.81 o 
   4   6   7     2121.59     1886.01    108.51 o 
   5   6   7     2488.35     2216.73     92.30 o 
   6   6   7     2726.96     2605.43    150.49 o 
   7   6   7      221.24      197.61     37.55 o 
  -9   7   7        7.38      134.05     42.01 o 
  -8   7   7       83.14      116.88     40.14 o 
  -7   7   7        5.13        4.56     29.96 o 
  -6   7   7     1789.87     1657.09     81.72 o 
  -5   7   7     1556.99     1657.08     77.77 o 
  -4   7   7      280.14      276.25     29.45 o 
  -3   7   7        6.34       23.12     17.17 o 
  -2   7   7     2236.87     2203.50     73.98 o 
  -1   7   7       32.77       16.59     11.42 o 
   0   7   7     1108.04     1085.71     43.42 o 
   1   7   7     1976.98     1884.81     65.03 o 
   2   7   7        1.55       23.63     16.73 o 
   3   7   7       35.64       34.98     20.01 o 
   4   7   7     1385.69     1349.93     75.31 o 
   5   7   7        5.40       37.18     25.56 o 
   6   7   7        7.72       54.08     27.94 o 
   7   7   7        3.24      113.61     49.54 o 
  -8   8   7      247.68      191.95     47.24 o 
  -7   8   7       12.88       23.73     32.19 o 
  -6   8   7       64.16       78.87     29.27 o 
  -5   8   7      108.50      118.72     36.85 o 
  -4   8   7        7.59       43.50     18.22 o 
  -3   8   7     1307.30     1357.08     61.11 o 
  -2   8   7     4909.94     5166.19    265.80 o 
  -1   8   7      360.72      343.93     51.60 o 
   0   8   7        3.35       45.62     14.50 o 
   1   8   7      191.87      204.28     25.01 o 
   2   8   7     1444.93     1474.30     65.53 o 
   3   8   7        1.82        0.00     18.24 o 
   4   8   7      425.00      419.65     47.00 o 
   5   8   7      497.47      480.17     68.64 o 
   6   8   7       33.86       52.75     48.02 o 
   7   8   7        6.61       83.22     28.00 o 
  -8   9   7      903.37      977.61     99.59 o 
  -7   9   7     2225.42     1946.93    133.29 o 
  -6   9   7     1885.22     1867.59     97.92 o 
  -5   9   7      588.02      558.51     56.93 o 
  -4   9   7      643.71      643.44     47.58 o 
  -3   9   7      259.32      294.53     36.67 o 
  -2   9   7     4364.10     4084.45    125.45 o 
  -1   9   7     3823.78     3667.52    108.04 o 
   0   9   7     2774.34     2625.68     88.34 o 
   1   9   7      471.98      529.42     41.38 o 
   2   9   7      632.63      607.25     53.60 o 
   3   9   7      130.13      153.94     31.89 o 
   4   9   7       64.51       21.22     28.30 o 
   5   9   7        4.78       60.94     35.28 o 
   6   9   7       12.42       42.69     28.59 o 
  -8  10   7      102.80      211.34     68.98 o 
  -7  10   7      122.85       91.57     37.05 o 
  -6  10   7      529.54      503.01     60.06 o 
  -5  10   7       90.86      125.34     34.65 o 
  -4  10   7      429.78      410.36     48.37 o 
  -3  10   7      486.10      507.42     50.37 o 
  -2  10   7       19.53       40.01     34.29 o 
  -1  10   7     1169.85     1115.46     67.29 o 
   0  10   7      478.14      496.43     48.61 o 
   1  10   7      249.27      261.92     37.70 o 
   2  10   7       96.87      100.29     31.93 o 
   3  10   7      977.41      919.78     97.13 o 
   4  10   7     1030.79     1078.35     78.36 o 
   5  10   7      751.78      747.88     85.76 o 
   6  10   7      231.26      305.63     72.75 o 
  -7  11   7      137.60      163.50     43.67 o 
  -6  11   7       88.83      113.60     35.03 o 
  -5  11   7      137.48      129.76     33.96 o 
  -4  11   7      701.08      659.21     67.74 o 
  -3  11   7      139.10      186.54     35.79 o 
  -2  11   7       94.39      167.33     47.85 o 
  -1  11   7      235.48      246.00     40.48 o 
   0  11   7     2206.44     2073.55     86.42 o 
   1  11   7        0.50        0.00     23.34 o 
   2  11   7       49.49       70.69     46.42 o 
   3  11   7       25.55       50.26     31.46 o 
   4  11   7       85.64      110.49     30.69 o 
   5  11   7        3.92       58.46     24.79 o 
   6  11   7        0.42       71.78     28.23 o 
  -7  12   7        1.34       99.42     32.91 o 
  -6  12   7      179.50      212.39     39.99 o 
  -5  12   7      125.88      152.42     43.53 o 
  -4  12   7      179.78      222.41     70.42 o 
  -3  12   7       38.62       35.37     28.09 o 
  -2  12   7      297.29      331.41     46.67 o 
  -1  12   7      556.40      550.90     54.54 o 
   0  12   7       89.35       45.04     35.44 o 
   1  12   7      443.86      384.67     60.22 o 
   2  12   7       22.44       55.31     35.40 o 
   3  12   7       28.37       39.92     32.70 o 
   4  12   7      525.84      557.97     73.22 o 
   5  12   7      421.66      348.76     56.63 o 
  -6  13   7      124.88      157.48     33.09 o 
  -5  13   7       68.94       82.00     32.48 o 
  -4  13   7      552.14      527.76     76.49 o 
  -3  13   7       53.01       80.65     32.73 o 
  -2  13   7       13.04       14.36     37.20 o 
  -1  13   7      511.52      472.37    106.04 o 
   0  13   7      945.36      984.06     95.97 o 
   1  13   7      393.11      408.95     66.04 o 
   2  13   7     1114.29     1154.69    105.47 o 
   3  13   7      205.43      265.32     52.11 o 
   4  13   7       87.23      161.35     45.91 o 
   5  13   7       10.31      114.04     45.23 o 
  -5  14   7      480.00      518.52     59.78 o 
  -4  14   7      500.42      477.61    101.32 o 
  -3  14   7     1432.05     1426.16    113.18 o 
  -2  14   7      587.73      580.32     76.55 o 
  -1  14   7       87.84      125.85     43.49 o 
   0  14   7       89.34      135.78     46.22 o 
   1  14   7     1359.95     1185.93    106.80 o 
   2  14   7      200.36      278.56     54.09 o 
   3  14   7      201.60      199.65     48.34 o 
   4  14   7        7.59       96.32     48.40 o 
  -4  15   7       37.68       71.07     47.70 o 
  -3  15   7       22.83       69.15     39.86 o 
  -2  15   7       38.67       68.01     74.75 o 
  -1  15   7      239.22      267.95     54.05 o 
   0  15   7       13.31       87.95     38.72 o 
   1  15   7      100.42      168.34     43.69 o 
   2  15   7        1.77       65.81     38.88 o 
   3  15   7       51.09      117.93     43.35 o 
  -3  16   7      259.84      339.95     52.25 o 
  -2  16   7      257.29      334.26     53.77 o 
  -1  16   7       44.25       72.32     36.71 o 
   0  16   7       58.18       57.49     59.38 o 
   1  16   7       13.68       54.04     41.85 o 
 -10   0   8      246.71      429.51     70.06 o 
  -9   0   8     1273.08     1218.13    109.59 o 
  -8   0   8     1031.94     1016.89     96.64 o 
  -7   0   8      301.53      329.42     70.10 o 
  -6   0   8       99.33      170.16     37.79 o 
  -5   0   8       13.29       13.77     21.39 o 
  -4   0   8     7742.08     7974.31    217.34 o 
  -3   0   8      141.90      102.36     24.31 o 
  -2   0   8      643.12      605.45     44.24 o 
  -1   0   8      109.18      128.65     21.87 o 
   0   0   8     1244.18      981.09     47.34 o 
   1   0   8    11780.53    11455.09    394.70 o 
   2   0   8    14306.74    14212.33    332.04 o 
   3   0   8     6750.57     6519.99    191.29 o 
   4   0   8     1233.16     1076.22    114.12 o 
   5   0   8       45.66      101.00     50.10 o 
   6   0   8     1732.02     1510.45    162.30 o 
   7   0   8      720.59      752.27    126.44 o 
   8   0   8     1202.99     1044.85    157.18 o 
  -9   1   8      589.53      691.28     60.57 o 
  -8   1   8      431.30      470.85     48.56 o 
  -7   1   8      754.70      731.25     55.56 o 
  -6   1   8       21.54       19.77     17.02 o 
  -5   1   8       30.14       28.52     16.11 o 
  -4   1   8     7837.14     7650.47    123.33 o 
  -3   1   8     7310.48     7548.14    125.02 o 
  -2   1   8    13106.69    13883.46    192.83 o 
  -1   1   8     4094.84     4023.78     70.00 o 
   0   1   8       63.96       93.86     13.43 o 
   1   1   8      994.10     1140.40     47.25 o 
   2   1   8     4208.79     4021.23    143.05 o 
   3   1   8      961.59      924.86     64.35 o 
   4   1   8      155.97       83.31     26.73 o 
   5   1   8      152.35      164.85     33.94 o 
   6   1   8       81.75      126.30     38.18 o 
   7   1   8       37.20       70.80     32.95 o 
   8   1   8       16.97      189.11     72.67 o 
  -9   2   8       41.06       79.60     34.04 o 
  -8   2   8      159.79      152.26     31.90 o 
  -7   2   8       40.55       36.53     22.89 o 
  -6   2   8       85.85       63.88     20.45 o 
  -5   2   8       85.53      119.21     22.69 o 
  -4   2   8       70.93       99.19     15.50 o 
  -3   2   8      340.48      375.86     21.88 o 
  -2   2   8      870.58      921.81     24.70 o 
  -1   2   8     1657.09     1669.80     43.52 o 
   0   2   8     3013.27     3081.25     80.51 o 
   1   2   8      436.64      418.98     34.75 o 
   2   2   8      245.93      317.37     39.66 o 
   3   2   8       20.27       28.35     17.88 o 
   4   2   8      197.63      185.40     31.95 o 
   5   2   8       54.11       83.96     28.44 o 
   6   2   8       19.75       66.84     28.63 o 
   7   2   8       39.55       91.29     44.54 o 
   8   2   8        2.85      154.31     53.63 o 
  -9   3   8      690.62      769.33     92.12 o 
  -8   3   8      545.80      573.74     61.95 o 
  -7   3   8       34.46       32.41     22.01 o 
  -6   3   8       17.39        6.12     16.51 o 
  -5   3   8     1200.29     1126.78     42.73 o 
  -4   3   8     4176.04     4229.39     70.30 o 
  -3   3   8      724.26      622.81     27.13 o 
  -2   3   8     7988.19     8187.09    112.35 o 
  -1   3   8       48.16       18.05     11.90 o 
   0   3   8      536.88      537.57     34.96 o 
   1   3   8      355.89      422.47     42.54 o 
   2   3   8     2761.12     2560.21     81.74 o 
   3   3   8      987.19     1069.44    144.29 o 
   4   3   8     1454.70     1206.94    147.67 o 
   5   3   8      333.07      357.26     47.39 o 
   6   3   8      375.65      360.55     49.11 o 
   7   3   8       11.02       92.07     29.87 o 
   8   3   8       54.63      159.49     55.28 o 
  -9   4   8       38.89       91.47     43.01 o 
  -8   4   8      951.75      749.77     90.27 o 
  -7   4   8      800.96      850.53     96.43 o 
  -6   4   8     1506.69     1340.52     71.98 o 
  -5   4   8     2055.49     2029.89     62.62 o 
  -4   4   8     1827.31     1697.77     45.15 o 
  -3   4   8      134.57      140.28     14.11 o 
  -2   4   8     3112.30     3278.41     68.74 o 
  -1   4   8     1128.74      984.28     34.44 o 
   0   4   8      633.37      528.06     44.56 o 
   1   4   8     8768.66     8732.48    181.47 o 
   2   4   8     4612.09     4216.46    113.10 o 
   3   4   8        4.24        4.14     17.69 o 
   4   4   8        2.29       15.20     19.64 o 
   5   4   8       11.34       10.37     22.34 o 
   6   4   8      218.53      221.70     41.55 o 
   7   4   8      390.32      475.08     53.76 o 
  -9   5   8       44.25      103.92     45.24 o 
  -8   5   8      137.33      107.93     43.42 o 
  -7   5   8        1.35       11.92     28.12 o 
  -6   5   8       12.13       38.84     28.60 o 
  -5   5   8        0.79       39.11     17.39 o 
  -4   5   8      411.46      437.27     26.19 o 
  -3   5   8     1992.50     2211.45     51.41 o 
  -2   5   8      340.00      421.98     26.38 o 
  -1   5   8      182.34      233.36     31.47 o 
   0   5   8      496.77      615.70     38.85 o 
   1   5   8      132.55      136.50     22.47 o 
   2   5   8      180.48      206.20     29.26 o 
   3   5   8       15.67       22.87     19.72 o 
   4   5   8       11.27       20.04     18.56 o 
   5   5   8      595.10      527.40     72.06 o 
   6   5   8     1374.44     1351.00     89.05 o 
   7   5   8      310.34      352.33     44.61 o 
  -9   6   8       39.48      208.88     62.26 o 
  -8   6   8        4.89       72.68     39.73 o 
  -7   6   8      464.34      368.95     97.63 o 
  -6   6   8        1.67       21.21     28.62 o 
  -5   6   8      180.15      202.40     31.94 o 
  -4   6   8      104.92      141.87     20.92 o 
  -3   6   8       60.62       66.20     16.52 o 
  -2   6   8      134.72      166.11     18.90 o 
  -1   6   8      364.16      371.32     33.72 o 
   0   6   8       46.45       82.00     15.70 o 
   1   6   8     1955.76     1985.22    128.79 o 
   2   6   8      876.70      815.74     53.75 o 
   3   6   8      125.69      118.00     26.78 o 
   4   6   8      525.58      520.80     54.21 o 
   5   6   8       27.82       40.41     27.04 o 
   6   6   8        5.42       24.75     25.22 o 
   7   6   8       41.53       44.85     36.62 o 
  -9   7   8      257.77      377.60     68.89 o 
  -8   7   8      170.82      215.53     47.90 o 
  -7   7   8      399.94      357.57     63.94 o 
  -6   7   8      143.07      111.17     40.65 o 
  -5   7   8       23.45       19.61     21.53 o 
  -4   7   8       28.58       66.24     38.55 o 
  -3   7   8     1255.30     1285.60     56.98 o 
  -2   7   8      526.59      547.29     49.40 o 
  -1   7   8     3311.60     3221.46     75.45 o 
   0   7   8     5894.93     5720.77    116.08 o 
   1   7   8      556.54      633.83     73.26 o 
   2   7   8      176.59      213.19     31.65 o 
   3   7   8     2010.21     1905.82     78.13 o 
   4   7   8     1759.51     1559.04     78.94 o 
   5   7   8     1070.70      995.43     73.12 o 
   6   7   8      768.42      708.91     65.43 o 
   7   7   8       47.09       98.52     42.58 o 
  -8   8   8      142.88      174.55     44.57 o 
  -7   8   8     1882.63     1891.64    373.33 o 
  -6   8   8     3822.63     3703.32    124.47 o 
  -5   8   8     2164.36     1998.64     86.53 o 
  -4   8   8     1174.90      974.38     77.63 o 
  -3   8   8       11.19        5.96     16.74 o 
  -2   8   8     4471.30     4589.05    153.37 o 
  -1   8   8     4486.77     4287.80    116.69 o 
   0   8   8     3987.09     3821.80     90.27 o 
   1   8   8     2153.24     1953.59     94.92 o 
   2   8   8      266.80      317.75     36.83 o 
   3   8   8      591.41      623.66     66.49 o 
   4   8   8      418.59      315.44     43.04 o 
   5   8   8        4.78       35.57     25.36 o 
   6   8   8       57.82       60.40     32.53 o 
   7   8   8       16.28       50.30     25.81 o 
  -8   9   8      299.26      439.32     61.92 o 
  -7   9   8      114.79      104.21     40.88 o 
  -6   9   8      101.61       96.12     34.27 o 
  -5   9   8       87.23      104.04     31.00 o 
  -4   9   8        9.75       23.16     24.33 o 
  -3   9   8       75.87       97.55     26.72 o 
  -2   9   8      169.59      163.39     30.37 o 
  -1   9   8       86.53      122.72     27.71 o 
   0   9   8       81.19      111.00     26.43 o 
   1   9   8      306.10      338.08     32.42 o 
   2   9   8        3.16       28.61     18.20 o 
   3   9   8       70.29       74.93     25.88 o 
   4   9   8      240.96      258.49     74.59 o 
   5   9   8      170.61      301.02     56.16 o 
   6   9   8      100.10      156.12     40.46 o 
  -8  10   8       21.55       95.07     72.51 o 
  -7  10   8     1642.72     1597.83    125.03 o 
  -6  10   8     1023.23     1053.51     79.04 o 
  -5  10   8      512.09      502.76     66.70 o 
  -4  10   8     1551.36     1332.85     82.19 o 
  -3  10   8      516.87      517.54     51.15 o 
  -2  10   8      734.80      692.55     57.61 o 
  -1  10   8     1774.60     1660.51     78.14 o 
   0  10   8     1919.87     1946.15     82.13 o 
   1  10   8      291.24      305.24     40.95 o 
   2  10   8       42.02       13.84     31.37 o 
   3  10   8        0.91       30.49     28.58 o 
   4  10   8       93.39      114.13     40.94 o 
   5  10   8       92.84       90.54     50.34 o 
   6  10   8      165.20      226.92    117.32 o 
  -7  11   8       12.33       58.45     38.46 o 
  -6  11   8        4.66       18.64     27.63 o 
  -5  11   8      502.03      486.91     58.96 o 
  -4  11   8     1667.84     1535.43    105.93 o 
  -3  11   8     1618.39     1690.99     87.33 o 
  -2  11   8     2136.20     2023.63     87.90 o 
  -1  11   8      527.95      556.73     63.25 o 
   0  11   8        2.48       13.41     23.35 o 
   1  11   8        6.38       15.62     29.01 o 
   2  11   8      100.67      162.29     43.74 o 
   3  11   8      128.04       87.20     36.95 o 
   4  11   8      601.10      530.43     58.70 o 
   5  11   8      614.55      605.91     62.92 o 
  -7  12   8      273.16      461.13     66.06 o 
  -6  12   8      139.71      140.46     37.05 o 
  -5  12   8       24.18       53.00     31.74 o 
  -4  12   8       98.53       40.85     39.10 o 
  -3  12   8       82.24       84.11     32.53 o 
  -2  12   8      440.72      443.75     52.74 o 
  -1  12   8        8.39        8.80     23.36 o 
   0  12   8      318.69      378.22     61.08 o 
   1  12   8      887.01      861.07     89.54 o 
   2  12   8     1040.81     1024.79    115.56 o 
   3  12   8      604.33      709.27     80.62 o 
   4  12   8      496.25      415.97     62.33 o 
   5  12   8       27.14       80.61     37.20 o 
  -6  13   8        7.18       84.06     29.61 o 
  -5  13   8      118.92      134.50     61.86 o 
  -4  13   8       38.28       60.44     44.87 o 
  -3  13   8      956.58      965.55     77.60 o 
  -2  13   8        7.18       45.88     37.96 o 
  -1  13   8      261.52      282.22     55.22 o 
   0  13   8      124.29      157.81     48.26 o 
   1  13   8      599.91      709.25    150.29 o 
   2  13   8        1.53        6.85     41.77 o 
   3  13   8      216.51      293.79     55.99 o 
   4  13   8        5.03       68.05     34.13 o 
  -5  14   8      240.99      248.00     45.45 o 
  -4  14   8      139.25      207.43     72.51 o 
  -3  14   8      100.49       77.76     38.51 o 
  -2  14   8        6.54       52.86     44.66 o 
  -1  14   8      337.14      312.28     59.75 o 
   0  14   8      368.67      427.24     77.23 o 
   1  14   8      994.17     1034.55    147.41 o 
   2  14   8       74.32      173.60     44.46 o 
   3  14   8        0.95       81.62     39.30 o 
  -4  15   8      464.16      662.15    113.16 o 
  -3  15   8     1040.68      977.15    136.53 o 
  -2  15   8      755.81      776.19     87.54 o 
  -1  15   8      133.70      126.25     70.26 o 
   0  15   8       20.31       91.45     37.88 o 
   1  15   8      196.53      250.69     48.84 o 
   2  15   8      226.20      248.04     50.71 o 
  -3  16   8       66.28      154.13     53.46 o 
  -2  16   8       61.31      217.26     88.43 o 
  -1  16   8       57.09       96.46     33.29 o 
   0  16   8       29.00       88.00     30.77 o 
   1  16   8      104.11      246.51     49.11 o 
  -9   1   9      341.19      366.69     45.46 o 
  -8   1   9      530.13      479.52     49.85 o 
  -7   1   9      551.97      492.53     46.65 o 
  -6   1   9      152.81      160.71     27.90 o 
  -5   1   9       70.53       58.27     17.92 o 
  -4   1   9       75.52       57.74     16.69 o 
  -3   1   9       86.34       67.55     11.42 o 
  -2   1   9     3234.64     3392.97     77.35 o 
  -1   1   9        2.69       20.80      9.00 o 
   0   1   9     2084.36     2026.18     51.47 o 
   1   1   9     4617.30     4350.10     95.23 o 
   2   1   9     1520.66     1526.33    100.76 o 
   3   1   9     2664.02     2461.35     86.84 o 
   4   1   9      742.95      740.62     59.35 o 
   5   1   9        1.90       16.36     22.33 o 
   6   1   9       75.49       94.55     38.25 o 
   7   1   9      447.54      441.86    109.96 o 
  -9   2   9     1838.93     1706.77    130.50 o 
  -8   2   9     1186.75     1277.11     76.81 o 
  -7   2   9      787.38      722.01     55.92 o 
  -6   2   9      131.30      142.92     27.88 o 
  -5   2   9     2021.87     1944.27     67.05 o 
  -4   2   9     5177.23     5019.45    105.34 o 
  -3   2   9    13750.61    13816.30    198.29 o 
  -2   2   9     5544.12     5318.01     85.40 o 
  -1   2   9      376.35      534.19     27.46 o 
   0   2   9     4361.78     4643.29     90.22 o 
   1   2   9     2087.00     2086.94     69.96 o 
   2   2   9      904.98      730.03     50.52 o 
   3   2   9      776.38      995.39     62.27 o 
   4   2   9     1359.00     1231.10     73.28 o 
   5   2   9      123.07      153.56     34.84 o 
   6   2   9      187.50      245.40     57.43 o 
   7   2   9       55.13      133.03     45.62 o 
  -9   3   9       30.29       78.39     44.52 o 
  -8   3   9      464.71      500.43     78.91 o 
  -7   3   9       21.27        4.56     17.80 o 
  -6   3   9     1554.15     1522.93     69.35 o 
  -5   3   9       99.02      108.76     22.47 o 
  -4   3   9     2162.02     2021.91     52.57 o 
  -3   3   9      117.26      164.52     13.57 o 
  -2   3   9        1.63       34.53      9.32 o 
  -1   3   9      903.82     1051.43     40.61 o 
   0   3   9     2114.33     1857.60     48.15 o 
   1   3   9     3086.19     2964.52     86.74 o 
   2   3   9     2420.37     2117.42     75.86 o 
   3   3   9      573.36      590.50     61.24 o 
   4   3   9       28.74       21.35     19.64 o 
   5   3   9      168.49      218.79     39.72 o 
   6   3   9      315.66      331.44     61.14 o 
   7   3   9       95.41      173.04     57.53 o 
  -9   4   9       11.85      131.39     43.86 o 
  -8   4   9      143.71      175.39     49.31 o 
  -7   4   9      430.66      346.74     58.41 o 
  -6   4   9       71.41       99.50     26.99 o 
  -5   4   9      235.06      283.06     31.51 o 
  -4   4   9      111.08      148.56     23.89 o 
  -3   4   9     1547.38     1579.07     57.60 o 
  -2   4   9     2874.61     2823.55     57.91 o 
  -1   4   9        8.04       64.34     13.74 o 
   0   4   9       45.80       38.39     15.66 o 
   1   4   9       14.63       21.94     16.00 o 
   2   4   9     1246.67     1317.64     63.41 o 
   3   4   9      554.08      586.09     72.90 o 
   4   4   9      902.20      867.99     97.33 o 
   5   4   9      102.67      110.07     30.37 o 
   6   4   9        4.74       12.33     24.45 o 
   7   4   9      148.04      172.59     47.71 o 
  -9   5   9        1.12       73.73     37.59 o 
  -8   5   9      341.25      389.77     62.30 o 
  -7   5   9     2745.73     2526.17    131.60 o 
  -6   5   9     1897.42     1668.04    179.10 o 
  -5   5   9     2451.25     2241.52     82.83 o 
  -4   5   9      193.11      236.75     25.34 o 
  -3   5   9      139.87      196.17     18.59 o 
  -2   5   9     5501.80     5779.46    109.17 o 
  -1   5   9     1830.38     1590.66     48.12 o 
   0   5   9      620.48      679.70     53.80 o 
   1   5   9     3192.76     3035.38     90.41 o 
   2   5   9       43.00       50.18     19.40 o 
   3   5   9      342.11      346.27     40.61 o 
   4   5   9      664.78      612.41     55.57 o 
   5   5   9       53.09       61.33     26.05 o 
   6   5   9        2.46       17.77     24.35 o 
   7   5   9      278.75      344.67     64.12 o 
  -9   6   9      227.91      247.35     52.79 o 
  -8   6   9       76.72      133.84     40.91 o 
  -7   6   9      210.29      265.57     51.51 o 
  -6   6   9       67.22       43.53     31.02 o 
  -5   6   9       16.44       19.95     20.65 o 
  -4   6   9      228.44      289.87     34.17 o 
  -3   6   9     1775.51     1690.00     55.07 o 
  -2   6   9     1215.43     1193.67     41.78 o 
  -1   6   9      782.84      751.37     36.45 o 
   0   6   9     3699.65     3787.15     87.90 o 
   1   6   9     1592.85     1615.52     72.26 o 
   2   6   9      716.32      867.58     57.46 o 
   3   6   9     1824.79     1536.93     75.78 o 
   4   6   9      919.10      832.70     64.37 o 
   5   6   9     1451.77     1352.12     84.68 o 
   6   6   9      962.04      989.19     87.50 o 
   7   6   9       32.04      104.87     24.72 o 
  -9   7   9       18.09      245.36     52.61 o 
  -8   7   9      314.99      312.24     58.17 o 
  -7   7   9      155.30      188.64     48.28 o 
  -6   7   9     1110.57      995.20     95.48 o 
  -5   7   9     1703.05     1592.22    109.59 o 
  -4   7   9     1441.70     1437.11    109.88 o 
  -3   7   9      721.56      845.52     51.18 o 
  -2   7   9     5447.55     5346.81    130.14 o 
  -1   7   9     1550.44     1487.78     49.93 o 
   0   7   9      763.90      868.62     42.50 o 
   1   7   9     1522.00     1378.16     85.47 o 
   2   7   9       99.79      107.84     24.94 o 
   3   7   9     1021.05      914.75     64.51 o 
   4   7   9      690.32      610.97     57.31 o 
   5   7   9        0.55       10.82     28.88 o 
   6   7   9        6.79       30.55     31.53 o 
   7   7   9        8.42       86.98     53.62 o 
  -8   8   9       44.17       52.27     29.77 o 
  -7   8   9      266.65      238.53     86.75 o 
  -6   8   9       63.31       75.76     40.01 o 
  -5   8   9        1.11        0.00     20.89 o 
  -4   8   9      941.00      969.70     66.86 o 
  -3   8   9      359.71      404.62     40.99 o 
  -2   8   9        2.86       24.34     20.02 o 
  -1   8   9     1893.67     1786.29     97.28 o 
   0   8   9       82.56      123.99     21.50 o 
   1   8   9      225.27      219.41     27.52 o 
   2   8   9        2.12        2.86     18.54 o 
   3   8   9        2.41        0.00     19.61 o 
   4   8   9       26.65       38.76     24.67 o 
   5   8   9      581.15      559.79     57.34 o 
   6   8   9       47.49       47.73     31.21 o 
  -8   9   9       44.86      191.75     44.48 o 
  -7   9   9     1310.08     1324.51    366.69 o 
  -6   9   9      581.50      539.56     75.26 o 
  -5   9   9     4492.80     3588.79    227.92 o 
  -4   9   9     3012.99     2783.37    124.88 o 
  -3   9   9       38.15       71.24     26.04 o 
  -2   9   9      282.07      326.27     40.89 o 
  -1   9   9     1773.06     1720.57     75.15 o 
   0   9   9     5175.82     5105.93    138.80 o 
   1   9   9     3329.85     3037.40    123.31 o 
   2   9   9      536.21      589.51     46.28 o 
   3   9   9       42.81       68.23     28.75 o 
   4   9   9       41.64       57.18     39.26 o 
   5   9   9      158.30      106.33     39.70 o 
   6   9   9      245.04      342.03     52.45 o 
  -8  10   9        1.06       40.74     99.40 o 
  -7  10   9       17.40       44.33     31.19 o 
  -6  10   9        1.58        6.48     31.03 o 
  -5  10   9       70.14      111.52     33.78 o 
  -4  10   9      108.86       71.66     30.32 o 
  -3  10   9     2131.06     1954.85    113.08 o 
  -2  10   9     1502.84     1492.02     79.36 o 
  -1  10   9     1618.18     1785.11     79.87 o 
   0  10   9     1573.04     1484.81    147.74 o 
   1  10   9      281.15      280.52     40.26 o 
   2  10   9      262.54      259.85     40.06 o 
   3  10   9      378.70      316.83     60.98 o 
   4  10   9      392.95      302.45     57.70 o 
   5  10   9      349.58      557.98    116.28 o 
   6  10   9      261.09      400.50     59.22 o 
  -7  11   9        1.42       17.38     35.93 o 
  -6  11   9      157.79      173.34     47.97 o 
  -5  11   9      287.44      302.60     48.80 o 
  -4  11   9      520.40      447.60     55.38 o 
  -3  11   9       48.06       33.91     32.30 o 
  -2  11   9     1269.02     1160.37     74.83 o 
  -1  11   9      819.33      800.67     63.76 o 
   0  11   9      586.32      528.94     54.37 o 
   1  11   9     1020.82      998.19    113.46 o 
   2  11   9      198.55      198.93     45.84 o 
   3  11   9      610.26      551.11     88.35 o 
   4  11   9      235.47      171.23     46.39 o 
   5  11   9      190.88      266.47     42.65 o 
  -7  12   9        1.79       65.11     28.98 o 
  -6  12   9       19.04      115.37     55.78 o 
  -5  12   9       98.63       81.98     35.34 o 
  -4  12   9      148.42      193.32     53.49 o 
  -3  12   9      268.58      352.69     63.63 o 
  -2  12   9      160.92      167.21     38.09 o 
  -1  12   9       66.31       53.13     37.99 o 
   0  12   9      434.54      364.03     59.87 o 
   1  12   9        6.21       24.38     30.62 o 
   2  12   9       21.35       16.86     37.07 o 
   3  12   9       38.06      106.98     82.99 o 
   4  12   9       95.35      156.24     47.64 o 
  -6  13   9      284.60      311.81     64.66 o 
  -5  13   9      243.41      347.08     52.14 o 
  -4  13   9      120.52      100.60     58.58 o 
  -3  13   9      171.16      166.37     53.28 o 
  -2  13   9       40.80       62.16     38.60 o 
  -1  13   9       29.39       30.15     38.49 o 
   0  13   9      611.29      599.27     75.38 o 
   1  13   9      669.14      813.28     89.91 o 
   2  13   9      422.10      576.70     75.71 o 
   3  13   9      832.75      785.21     89.12 o 
   4  13   9       57.66      228.09     59.70 o 
  -5  14   9      335.56      370.16     51.85 o 
  -4  14   9      343.09      387.29     67.26 o 
  -3  14   9     1270.29     1167.93    150.77 o 
  -2  14   9      480.02      598.41     76.25 o 
  -1  14   9      619.56      557.79     76.28 o 
   0  14   9      121.25      115.09     76.59 o 
   1  14   9      480.85      481.22     69.60 o 
   2  14   9      174.86      260.49     51.26 o 
   3  14   9       70.84      136.11     49.05 o 
  -4  15   9      106.38       32.17     44.98 o 
  -3  15   9        8.39       47.38     41.93 o 
  -2  15   9       11.78       65.08     38.23 o 
  -1  15   9      237.85      259.20     50.69 o 
   0  15   9        9.63       84.88     38.91 o 
   1  15   9      116.57      166.44     60.02 o 
   2  15   9        0.07       17.77     58.58 o 
  -2  16   9      282.79      301.20     52.68 o 
  -1  16   9      106.43      242.30     41.36 o 
   0  16   9       78.97      144.10     71.87 o 
  -9   0  10       91.08      151.01     46.25 o 
  -8   0  10      487.64      359.69     89.79 o 
  -7   0  10        9.51        1.36     26.75 o 
  -6   0  10      622.71      680.99     73.38 o 
  -5   0  10     1022.11     1041.84     96.03 o 
  -4   0  10     2440.36     2092.35    125.08 o 
  -3   0  10      167.96      151.86     29.37 o 
  -2   0  10       80.99      126.41     24.57 o 
  -1   0  10      101.13      144.56     24.90 o 
   0   0  10      144.15       85.18     21.44 o 
   1   0  10     5281.63     4814.66    218.32 o 
   2   0  10     3305.30     2827.72    163.90 o 
   3   0  10     4188.07     3137.43    181.18 o 
   4   0  10        3.49        7.52     26.73 o 
   5   0  10        0.52       28.65     37.77 o 
   6   0  10      117.83      116.68     52.34 o 
   7   0  10      409.16      553.80    110.28 o 
  -9   1  10      901.55      879.53     66.60 o 
  -8   1  10      410.44      424.73     47.17 o 
  -7   1  10      423.27      366.14     41.47 o 
  -6   1  10      104.92      127.86     25.89 o 
  -5   1  10     1820.26     1821.24     65.38 o 
  -4   1  10     5720.56     5795.13    124.89 o 
  -3   1  10     6541.12     6632.99    197.36 o 
  -2   1  10      114.05      211.89     21.82 o 
  -1   1  10      373.11      347.82     25.25 o 
   0   1  10        2.20       13.56     13.00 o 
   1   1  10     4689.05     4557.92     93.50 o 
   2   1  10      211.26      283.75     35.22 o 
   3   1  10      345.68      346.17     40.88 o 
   4   1  10       95.52       64.78     24.31 o 
   5   1  10        8.96        9.53     25.40 o 
   6   1  10      239.17      303.16     73.95 o 
   7   1  10       59.94      182.34     48.91 o 
  -9   2  10        5.06       86.73     43.01 o 
  -8   2  10      170.25      136.63     32.68 o 
  -7   2  10      680.39      545.30     49.38 o 
  -6   2  10        8.16       10.00     18.75 o 
  -5   2  10       10.71       31.90     18.01 o 
  -4   2  10     1753.16     1800.26    129.14 o 
  -3   2  10       53.07       81.48     13.52 o 
  -2   2  10      133.99      148.85     13.77 o 
  -1   2  10      463.32      485.15     25.29 o 
   0   2  10     2717.02     2874.92     66.51 o 
   1   2  10       48.32       74.86     13.23 o 
   2   2  10      659.68      664.76     60.20 o 
   3   2  10      369.24      325.30     39.06 o 
   4   2  10      513.72      483.86     50.85 o 
   5   2  10      228.03      203.75     37.16 o 
   6   2  10       81.81      135.28     34.46 o 
   7   2  10       20.07       60.53     39.76 o 
  -9   3  10      335.41      399.07    113.48 o 
  -8   3  10     1445.51     1338.60    109.98 o 
  -7   3  10      609.33      526.19     48.95 o 
  -6   3  10      106.10       95.55     24.68 o 
  -5   3  10      225.75      260.08     31.77 o 
  -4   3  10     5118.00     5165.99     97.55 o 
  -3   3  10    12362.32    12713.95    166.43 o 
  -2   3  10     6129.94     5921.31     90.45 o 
  -1   3  10     6595.72     6479.37    119.38 o 
   0   3  10     1504.66     1294.19     40.57 o 
   1   3  10      646.93      696.03     48.18 o 
   2   3  10     1818.43     1665.74     68.61 o 
   3   3  10     2678.34     2371.39     89.94 o 
   4   3  10     1637.58     1400.27     81.11 o 
   5   3  10      530.44      526.09     57.20 o 
   6   3  10       55.33       74.49     32.39 o 
   7   3  10       19.75       70.46     24.97 o 
  -9   4  10       44.72       62.87     37.50 o 
  -8   4  10      894.53      947.90    210.31 o 
  -7   4  10      894.91      798.65     87.42 o 
  -6   4  10     1722.69     1806.53     94.10 o 
  -5   4  10     4371.08     4331.67    147.83 o 
  -4   4  10     6183.69     6256.89    132.99 o 
  -3   4  10      534.37      593.77     25.74 o 
  -2   4  10     1829.44     1857.10     42.87 o 
  -1   4  10     2798.53     2743.81     78.50 o 
   0   4  10     3184.17     3013.89     94.55 o 
   1   4  10     4341.58     4299.59    115.22 o 
   2   4  10     1529.18     1401.95     70.61 o 
   3   4  10      698.00      687.70     56.75 o 
   4   4  10       11.98       12.73     21.56 o 
   5   4  10        8.28        1.42     23.96 o 
   6   4  10      139.49      186.74     37.42 o 
   7   4  10      308.58      373.08     45.64 o 
  -9   5  10      291.32      339.34     62.68 o 
  -8   5  10       52.29      108.06     38.99 o 
  -7   5  10      304.18      249.08     53.81 o 
  -6   5  10      101.96      120.87     39.61 o 
  -5   5  10      610.11      577.64     91.55 o 
  -4   5  10      152.54      140.82     33.15 o 
  -3   5  10       32.33        6.55     11.62 o 
  -2   5  10      752.50      854.72     36.10 o 
  -1   5  10      180.38      226.99     23.38 o 
   0   5  10     2628.15     2389.78     90.17 o 
   1   5  10     1316.16     1246.26     62.53 o 
   2   5  10      414.03      445.66     44.20 o 
   3   5  10       17.99        0.00     18.64 o 
   4   5  10      309.26      294.44     41.74 o 
   5   5  10      836.36      803.28     68.58 o 
   6   5  10      391.85      480.33     63.23 o 
   7   5  10       75.24      133.09     27.48 o 
  -9   6  10      268.63      343.63     65.28 o 
  -8   6  10      205.05      251.27     52.73 o 
  -7   6  10      245.26      155.95     46.45 o 
  -6   6  10       71.88      113.52     38.19 o 
  -5   6  10      212.93      186.45     43.65 o 
  -4   6  10      129.75       80.88     22.69 o 
  -3   6  10       79.93      103.88     19.06 o 
  -2   6  10      163.68      208.76     22.35 o 
  -1   6  10      464.68      430.05     31.56 o 
   0   6  10       41.07       60.42     18.98 o 
   1   6  10        9.48       14.71     18.44 o 
   2   6  10       29.66       41.42     21.12 o 
   3   6  10       78.50      101.25     27.97 o 
   4   6  10      333.41      268.74     40.01 o 
   5   6  10      293.99      336.62     67.56 o 
   6   6  10       46.13      142.77     32.93 o 
   7   6  10      139.96      181.10     51.89 o 
  -9   7  10       59.04      130.43     50.64 o 
  -8   7  10       12.85       61.54     35.19 o 
  -7   7  10        1.52       50.86     37.18 o 
  -6   7  10      150.86      136.14     48.18 o 
  -5   7  10      522.89      476.52     67.73 o 
  -4   7  10      647.05      583.56     52.08 o 
  -3   7  10     1205.81     1193.34     58.29 o 
  -2   7  10     2904.89     2699.86    119.07 o 
  -1   7  10     3561.51     3681.30     87.24 o 
   0   7  10     1642.22     1727.71     58.06 o 
   1   7  10        3.11       26.59     18.80 o 
   2   7  10     1615.53     1696.27     75.46 o 
   3   7  10        4.14       30.31     27.34 o 
   4   7  10      837.35      726.41     62.12 o 
   5   7  10     1068.83     1006.73     75.71 o 
   6   7  10      119.36      210.29     35.22 o 
  -8   8  10      230.55      297.65     58.05 o 
  -7   8  10      671.14      747.37     88.16 o 
  -6   8  10     1990.79     1851.80    128.06 o 
  -5   8  10     2829.50     2587.36     99.62 o 
  -4   8  10      877.69      780.13     65.12 o 
  -3   8  10      375.36      467.31     60.42 o 
  -2   8  10      724.37      700.70     84.85 o 
  -1   8  10     1943.89     1824.79     72.50 o 
   0   8  10     4532.23     4139.06    202.51 o 
   1   8  10     1968.92     1755.41     64.30 o 
   2   8  10      360.46      336.68     40.68 o 
   3   8  10       89.80      114.30     30.69 o 
   4   8  10        7.81       28.05     28.87 o 
   5   8  10       36.19       69.58     25.23 o 
   6   8  10       76.50      107.18     36.81 o 
  -8   9  10        4.24       64.69     31.51 o 
  -7   9  10        0.91        8.65     30.19 o 
  -6   9  10        0.04       31.05     34.61 o 
  -5   9  10       43.72       70.89     28.74 o 
  -4   9  10      163.28      116.80     33.19 o 
  -3   9  10      803.59      937.02     82.22 o 
  -2   9  10       15.40       11.10     22.11 o 
  -1   9  10      745.31      754.91    107.95 o 
   0   9  10     1087.65     1015.19     66.91 o 
   1   9  10       32.35       50.74     24.43 o 
   2   9  10        6.60        7.94     19.22 o 
   3   9  10     1736.65     1604.86     87.46 o 
   4   9  10      216.92      250.83     40.40 o 
   5   9  10       18.76       84.44     50.98 o 
   6   9  10        0.08        0.00     26.12 o 
  -7  10  10        1.49        2.79     27.45 o 
  -6  10  10       94.85      125.64     46.44 o 
  -5  10  10     1098.98     1001.09    103.80 o 
  -4  10  10       19.06       34.49     26.84 o 
  -3  10  10      787.51      791.02     81.94 o 
  -2  10  10      985.53      954.06     66.37 o 
  -1  10  10        2.66        6.63     21.61 o 
   0  10  10     1176.30     1052.70     70.44 o 
   1  10  10     2921.77     2883.99    133.00 o 
   2  10  10      607.68      544.49     55.58 o 
   3  10  10      260.61      189.85     38.38 o 
   4  10  10       66.75       43.87     35.30 o 
   5  10  10      397.08      501.22     72.14 o 
  -7  11  10        0.79       65.04     34.85 o 
  -6  11  10      432.17      409.24     67.80 o 
  -5  11  10      473.98      473.37     57.06 o 
  -4  11  10      391.08      452.30     56.67 o 
  -3  11  10       70.42      105.43     44.52 o 
  -2  11  10      125.42      132.60     35.31 o 
  -1  11  10     1608.92     1514.77    112.04 o 
   0  11  10      310.94      284.42     48.78 o 
   1  11  10        5.59        5.49     24.12 o 
   2  11  10      244.89      277.42     56.90 o 
   3  11  10       67.13       97.99     38.61 o 
   4  11  10      350.87      460.78     66.98 o 
   5  11  10      477.05      440.34     64.93 o 
  -6  12  10      232.81      273.91     57.32 o 
  -5  12  10        2.69       30.93     31.49 o 
  -4  12  10       12.97       69.64     29.77 o 
  -3  12  10       16.39       61.82     59.94 o 
  -2  12  10       48.37       26.32     31.25 o 
  -1  12  10        7.81       49.20     29.07 o 
   0  12  10     2072.18     2000.71    124.92 o 
   1  12  10       36.97       12.16     32.77 o 
   2  12  10      132.67      104.67     39.89 o 
   3  12  10      133.28      144.96     42.34 o 
   4  12  10        0.38      113.25     38.19 o 
  -6  13  10        0.95       76.52     46.10 o 
  -5  13  10       75.61      127.33     38.46 o 
  -4  13  10        0.16       35.85     49.86 o 
  -3  13  10      123.13      123.14     60.42 o 
  -2  13  10      115.37      101.50     34.08 o 
  -1  13  10        9.96       10.13     38.47 o 
   0  13  10       90.94      134.29     85.39 o 
   1  13  10      338.31      352.20     61.33 o 
   2  13  10      190.45      207.93     48.59 o 
   3  13  10       75.41       99.49     48.98 o 
  -5  14  10      446.65      454.12     56.25 o 
  -4  14  10      553.84      470.59     76.51 o 
  -3  14  10       50.89       12.80     45.30 o 
  -2  14  10       17.12       17.85     60.66 o 
  -1  14  10      536.42      574.10     78.71 o 
   0  14  10      508.59      665.82     79.87 o 
   1  14  10      560.47      664.17     81.48 o 
   2  14  10      161.33      203.26     54.66 o 
   3  14  10        0.78       62.96     33.93 o 
  -3  15  10      765.55      750.19    117.80 o 
  -2  15  10      584.63      507.38    102.12 o 
  -1  15  10      447.89      432.75     79.95 o 
   0  15  10       50.69       22.47     27.89 o 
   1  15  10        0.00       55.52     31.03 o 
  -9   1  11      205.35      164.72     33.50 o 
  -8   1  11     1007.78      942.53     76.80 o 
  -7   1  11       78.59      117.42     28.01 o 
  -6   1  11      106.51      155.68     29.39 o 
  -5   1  11      168.41      170.08     27.63 o 
  -4   1  11      446.69      454.22     37.99 o 
  -3   1  11      362.46      360.22     22.40 o 
  -2   1  11      271.58      372.57     29.60 o 
  -1   1  11        4.19        7.92     11.10 o 
   0   1  11      553.50      548.64     31.64 o 
   1   1  11     1460.72     1335.56     44.04 o 
   2   1  11      232.23      266.85     35.02 o 
   3   1  11     1267.12     1135.44     70.41 o 
   4   1  11      256.55      199.04     44.74 o 
   5   1  11      151.74      135.70     41.42 o 
   6   1  11        4.28       67.19     49.06 o 
   7   1  11       95.64      224.38     47.62 o 
  -9   2  11      982.20     1003.65     85.59 o 
  -8   2  11      981.27      976.11     68.41 o 
  -7   2  11      130.24      143.98     30.73 o 
  -6   2  11      361.05      304.38     37.45 o 
  -5   2  11      559.58      479.64     42.48 o 
  -4   2  11     2271.02     2052.74     66.98 o 
  -3   2  11     5749.16     5533.00     98.60 o 
  -2   2  11     9014.55     9428.65    145.77 o 
  -1   2  11     5291.23     5308.05    112.20 o 
   0   2  11      127.19      161.26     18.60 o 
   1   2  11      231.01      200.15     35.18 o 
   2   2  11     1060.49     1008.97     63.00 o 
   3   2  11     2770.79     2763.91    120.15 o 
   4   2  11     1423.48     1485.16     84.94 o 
   5   2  11      579.20      625.12     79.50 o 
   6   2  11      367.18      432.05     65.09 o 
   7   2  11       33.95      151.31     48.89 o 
  -9   3  11       37.93      115.49     47.30 o 
  -8   3  11       22.60       63.30     32.61 o 
  -7   3  11      116.36      113.37     28.41 o 
  -6   3  11      656.42      698.66     53.20 o 
  -5   3  11     3885.68     3387.57     94.77 o 
  -4   3  11     1953.34     1941.34     95.78 o 
  -3   3  11      842.68      898.06     37.98 o 
  -2   3  11      525.78      682.26     27.71 o 
  -1   3  11     3463.29     3261.79     74.95 o 
   0   3  11     6403.15     6345.80    134.47 o 
   1   3  11     9017.24     8482.70    188.32 o 
   2   3  11      528.30      487.85     46.15 o 
   3   3  11      222.07      177.54     34.97 o 
   4   3  11      867.94      779.85     65.22 o 
   5   3  11      247.54      216.48     40.22 o 
   6   3  11      167.39      233.04     40.07 o 
   7   3  11       37.47       23.06     78.35 o 
  -9   4  11        6.01       95.08     44.15 o 
  -8   4  11      950.19      923.80    109.80 o 
  -7   4  11      455.49      491.47     60.17 o 
  -6   4  11      783.45      730.29    102.79 o 
  -5   4  11     1855.47     1791.35     66.84 o 
  -4   4  11      393.86      415.36     45.79 o 
  -3   4  11      197.87      213.06     21.68 o 
  -2   4  11     8449.60     8523.68    124.40 o 
  -1   4  11     4373.78     4464.35     93.40 o 
   0   4  11      609.42      666.93     45.46 o 
   1   4  11       37.63       75.89     20.91 o 
   2   4  11     3203.04     3041.45    175.63 o 
   3   4  11     1892.61     1661.64     85.18 o 
   4   4  11      375.84      346.42     45.51 o 
   5   4  11        2.12       13.04     22.86 o 
   6   4  11      248.48      220.47     37.52 o 
   7   4  11      141.14      205.21     46.03 o 
  -9   5  11      155.27      262.14     54.42 o 
  -8   5  11      469.64      458.87     69.32 o 
  -7   5  11     2962.24     2512.76    170.62 o 
  -6   5  11     1058.80     1024.44     93.15 o 
  -5   5  11      532.72      474.18     62.87 o 
  -4   5  11       14.37       46.86     17.16 o 
  -3   5  11        0.40        9.64     14.58 o 
  -2   5  11      182.06      214.89     22.77 o 
  -1   5  11      221.25      248.00     25.98 o 
   0   5  11      465.81      514.17     42.30 o 
   1   5  11      830.97      834.45     55.08 o 
   2   5  11      979.59      870.91     60.25 o 
   3   5  11      538.54      553.91     69.05 o 
   4   5  11     1123.33     1040.05     74.22 o 
   5   5  11       26.39      100.33     30.85 o 
   6   5  11       91.77      146.98     39.85 o 
  -9   6  11      281.83      373.75     72.03 o 
  -8   6  11      125.79      195.14     47.41 o 
  -7   6  11       52.58       31.37     30.71 o 
  -6   6  11        6.65       27.28     43.78 o 
  -5   6  11        5.77       25.13     50.98 o 
  -4   6  11     1299.09     1279.73    141.38 o 
  -3   6  11      437.28      505.80     51.04 o 
  -2   6  11     1015.44     1052.95     43.91 o 
  -1   6  11     2225.10     2071.69     61.28 o 
   0   6  11     1616.24     1575.98     73.92 o 
   1   6  11       47.39       46.57     20.51 o 
   2   6  11       21.05       29.27     20.93 o 
   3   6  11       54.53       63.02     27.13 o 
   4   6  11     1315.58     1255.13    168.26 o 
   5   6  11      513.81      503.00     54.84 o 
   6   6  11      177.28      252.48     39.17 o 
  -8   7  11       62.08       73.53     35.40 o 
  -7   7  11        4.01       28.43     30.47 o 
  -6   7  11       51.00       74.13     35.75 o 
  -5   7  11      461.05      417.32     65.85 o 
  -4   7  11     2026.74     1784.22     81.59 o 
  -3   7  11       41.74       90.81     25.60 o 
  -2   7  11      434.20      439.62     40.49 o 
  -1   7  11       41.89       44.07     16.63 o 
   0   7  11       93.07       80.34     19.98 o 
   1   7  11      566.00      574.46     49.83 o 
   2   7  11      209.32      232.96     36.53 o 
   3   7  11       54.15       94.60     30.07 o 
   4   7  11       15.70       36.70     24.73 o 
   5   7  11        3.47       51.01     24.88 o 
   6   7  11       20.07       60.98     42.03 o 
  -8   8  11      299.42      278.66     48.85 o 
  -7   8  11       29.08       59.20     32.77 o 
  -6   8  11       23.16       27.92     37.33 o 
  -5   8  11     1008.81      840.46     94.67 o 
  -4   8  11     2058.91     1902.01     89.00 o 
  -3   8  11      183.91      269.07     48.16 o 
  -2   8  11      358.60      410.54     49.54 o 
  -1   8  11      121.70      116.87     29.09 o 
   0   8  11      429.39      432.34     44.96 o 
   1   8  11      755.87      672.48     65.73 o 
   2   8  11       69.79       72.79     28.59 o 
   3   8  11       52.03       63.22     28.61 o 
   4   8  11      268.26      241.95     39.40 o 
   5   8  11       10.36       55.86     28.43 o 
   6   8  11       96.62      156.46     38.36 o 
  -8   9  11       24.12      108.56     44.02 o 
  -7   9  11      421.33      434.82     65.88 o 
  -6   9  11     2744.95     2536.93    137.73 o 
  -5   9  11     1477.54     1377.03    115.06 o 
  -4   9  11      453.06      413.69     50.99 o 
  -3   9  11       98.33      107.35     39.62 o 
  -2   9  11      479.89      429.37     46.45 o 
  -1   9  11       60.02       96.45     28.56 o 
   0   9  11     3907.78     3511.29    113.65 o 
   1   9  11     1543.85     1392.81     79.81 o 
   2   9  11      675.84      672.06     51.72 o 
   3   9  11      614.10      669.89     78.10 o 
   4   9  11      103.74      116.07     32.71 o 
   5   9  11      147.80      108.80     39.66 o 
  -7  10  11       69.96       42.29     34.68 o 
  -6  10  11        3.64       29.82     35.99 o 
  -5  10  11      616.87      700.99     89.00 o 
  -4  10  11     1739.06     1602.39     92.51 o 
  -3  10  11      677.07      716.29     81.14 o 
  -2  10  11      308.26      373.39     77.30 o 
  -1  10  11      228.08      238.91     39.15 o 
   0  10  11       60.31       28.22     26.16 o 
   1  10  11        2.57       29.46     24.21 o 
   2  10  11       16.63       60.06     28.52 o 
   3  10  11      112.59      147.87     35.96 o 
   4  10  11       44.59      136.85     42.98 o 
   5  10  11      421.77      560.49    109.88 o 
  -7  11  11       56.46      115.90     37.56 o 
  -6  11  11        0.03       30.00     41.37 o 
  -5  11  11      246.71      259.15     57.61 o 
  -4  11  11      110.28       99.15     36.39 o 
  -3  11  11       24.09       39.12     40.25 o 
  -2  11  11       11.87       44.51     29.64 o 
  -1  11  11       10.75       43.93     28.82 o 
   0  11  11       13.41       26.66     26.61 o 
   1  11  11       20.04        3.33     26.63 o 
   2  11  11      397.26      468.18     82.51 o 
   3  11  11       13.94       92.22     39.63 o 
   4  11  11       11.83       88.66     34.69 o 
  -6  12  11       70.76      146.06     44.26 o 
  -5  12  11      288.25      306.54     81.87 o 
  -4  12  11      607.71      546.66     63.37 o 
  -3  12  11      141.75      173.54     52.11 o 
  -2  12  11       31.51       11.24     28.04 o 
  -1  12  11       23.21        6.78     27.22 o 
   0  12  11        4.84       24.63     27.14 o 
   1  12  11      379.12      374.27     79.63 o 
   2  12  11      103.71      146.93     42.13 o 
   3  12  11      169.16      169.67     43.38 o 
   4  12  11        4.19      100.10     42.09 o 
  -5  13  11      727.86      853.41    104.52 o 
  -4  13  11      366.07      378.41     66.91 o 
  -3  13  11       60.88       98.24     47.41 o 
  -2  13  11       29.96       33.15     41.45 o 
  -1  13  11      310.75      258.93     51.60 o 
   0  13  11     1529.89     1551.24    118.28 o 
   1  13  11      974.41      911.37     93.56 o 
   2  13  11      765.77      762.16     85.03 o 
   3  13  11        1.94       35.50     30.33 o 
  -4  14  11      506.52      587.09     81.65 o 
  -3  14  11      351.77      272.10     86.59 o 
  -2  14  11      264.52      366.21     89.15 o 
  -1  14  11       96.09       85.57     38.26 o 
   0  14  11       47.25       79.91     36.57 o 
   1  14  11       76.06      112.97     34.57 o 
   2  14  11       46.79       97.78     29.64 o 
  -3  15  11       12.22       84.83     38.09 o 
  -2  15  11       11.42       90.91     47.38 o 
  -1  15  11       70.47      140.67     64.98 o 
   0  15  11        2.64       85.15     36.40 o 
  -9   0  12      414.09      439.78     86.35 o 
  -8   0  12     1800.26     1725.34    163.26 o 
  -7   0  12      674.49      696.62     91.71 o 
  -6   0  12     3578.04     3379.96    156.46 o 
  -5   0  12     1850.07     1661.65     95.55 o 
  -4   0  12      102.32       71.83     28.89 o 
  -3   0  12       38.72        7.36     18.25 o 
  -2   0  12      902.49      815.11     59.56 o 
  -1   0  12      305.95      245.02     36.49 o 
   0   0  12     1047.41      895.86     53.29 o 
   1   0  12     2004.88     1714.85    126.44 o 
   2   0  12      993.83      869.75    110.12 o 
   3   0  12     1339.22     1122.00    128.53 o 
   4   0  12        1.39       14.08     33.13 o 
   5   0  12      174.92      172.06     60.98 o 
   6   0  12       29.21       95.87     49.30 o 
   7   0  12       72.09      158.46     63.38 o 
  -9   1  12      740.24      736.44     61.94 o 
  -8   1  12       35.05       27.05     22.99 o 
  -7   1  12       13.35       45.81     22.57 o 
  -6   1  12      273.61      242.09     35.18 o 
  -5   1  12      987.34     1060.06     58.92 o 
  -4   1  12      759.03      768.40     47.72 o 
  -3   1  12     1463.61     1363.72     52.68 o 
  -2   1  12      601.95      691.15     39.54 o 
  -1   1  12      201.49      204.45     22.85 o 
   0   1  12     3822.45     3683.88    119.05 o 
   1   1  12      974.67      949.80     59.79 o 
   2   1  12       62.36       29.24     21.83 o 
   3   1  12        8.12       19.71     24.07 o 
   4   1  12     1387.18     1172.11     98.23 o 
   5   1  12      396.98      381.85     66.34 o 
   6   1  12      552.05      647.66     81.73 o 
  -9   2  12      554.57      641.25     68.22 o 
  -8   2  12      648.52      674.20     57.69 o 
  -7   2  12      432.61      321.41     40.55 o 
  -6   2  12      303.05      316.79     39.03 o 
  -5   2  12      869.84      862.21     54.06 o 
  -4   2  12      603.36      650.03     44.23 o 
  -3   2  12     3300.47     2988.33     80.63 o 
  -2   2  12      134.98      181.30     23.52 o 
  -1   2  12      432.95      496.61     35.04 o 
   0   2  12      221.67      207.35     22.82 o 
   1   2  12     1025.29     1027.62     61.18 o 
   2   2  12      123.12      117.32     27.86 o 
   3   2  12       41.96       56.08     28.67 o 
   4   2  12      432.73      477.62     53.95 o 
   5   2  12      103.57       85.03     38.62 o 
   6   2  12       56.99       99.64     36.31 o 
  -9   3  12      164.48      267.18     58.06 o 
  -8   3  12      164.68      210.28     40.72 o 
  -7   3  12      611.64      630.22     54.15 o 
  -6   3  12     1559.90     1500.11     74.08 o 
  -5   3  12        4.62        1.93     18.38 o 
  -4   3  12      915.32      909.88     71.09 o 
  -3   3  12     2718.24     2310.88     58.38 o 
  -2   3  12     5294.84     5006.78     83.27 o 
  -1   3  12     2521.18     2374.37     62.90 o 
   0   3  12     4835.97     4645.00    160.07 o 
   1   3  12        1.05        0.00     15.40 o 
   2   3  12     2018.74     1803.57     79.12 o 
   3   3  12      759.81      703.45     61.34 o 
   4   3  12     2370.86     1877.13     97.38 o 
   5   3  12      632.35      518.40     56.47 o 
   6   3  12       11.22       32.29     50.24 o 
  -9   4  12        0.23       67.80     48.98 o 
  -8   4  12      496.43      575.29    106.36 o 
  -7   4  12     1314.80     1409.83     94.60 o 
  -6   4  12     1187.89     1171.47     82.24 o 
  -5   4  12     1914.43     1732.60     71.41 o 
  -4   4  12      285.30      270.28     31.46 o 
  -3   4  12      213.37      252.62     30.82 o 
  -2   4  12      352.50      400.86     24.15 o 
  -1   4  12      144.05      161.97     22.73 o 
   0   4  12      772.12      663.58     48.15 o 
   1   4  12     2488.13     2118.34    292.18 o 
   2   4  12     1050.80     1008.90     82.19 o 
   3   4  12     2351.13     2052.70     88.18 o 
   4   4  12       85.61       74.26     27.23 o 
   5   4  12       97.08      100.19     30.04 o 
   6   4  12      126.86      192.42     35.54 o 
  -9   5  12      468.59      572.87     83.03 o 
  -8   5  12        2.75       41.43     38.08 o 
  -7   5  12      514.11      478.93     78.27 o 
  -6   5  12      755.82      693.52     81.60 o 
  -5   5  12      568.40      495.00     96.91 o 
  -4   5  12        5.77       24.05     20.85 o 
  -3   5  12       38.81       98.07     19.81 o 
  -2   5  12       60.66       97.55     17.14 o 
  -1   5  12        9.61       13.61     14.28 o 
   0   5  12       97.22       88.21     25.77 o 
   1   5  12      141.22      174.20     31.27 o 
   2   5  12      295.08      309.07     40.28 o 
   3   5  12       20.72       27.98     25.70 o 
   4   5  12       53.37       70.57     27.89 o 
   5   5  12        4.45       47.40     30.66 o 
   6   5  12       85.16      113.71     30.82 o 
  -9   6  12       18.20      162.54     54.25 o 
  -8   6  12        4.42       22.94     27.18 o 
  -7   6  12      352.94      285.05     54.24 o 
  -6   6  12        8.60       24.76     28.29 o 
  -5   6  12      779.24      789.79     86.07 o 
  -4   6  12        0.79        0.00     27.25 o 
  -3   6  12      309.76      378.78     66.12 o 
  -2   6  12        0.35        3.65     14.64 o 
  -1   6  12       25.74       18.16     14.36 o 
   0   6  12       32.91       43.85     20.93 o 
   1   6  12       85.55      118.51     29.12 o 
   2   6  12        2.50       10.08     20.70 o 
   3   6  12      297.36      397.04     48.13 o 
   4   6  12      682.68      686.27     63.71 o 
   5   6  12       11.82       38.86     28.78 o 
   6   6  12        1.14       50.86     20.85 o 
  -8   7  12      207.21      243.69     53.68 o 
  -7   7  12      883.49      799.75    129.89 o 
  -6   7  12      520.54      431.52     87.71 o 
  -5   7  12     1151.08     1118.56    101.00 o 
  -4   7  12     1518.53     1233.80    115.96 o 
  -3   7  12     1821.48     1656.43     79.59 o 
  -2   7  12     3849.14     3579.81    103.74 o 
  -1   7  12      627.88      583.48     48.48 o 
   0   7  12       78.26       84.55     21.73 o 
   1   7  12      772.70      795.46     58.24 o 
   2   7  12       49.64       50.31     24.68 o 
   3   7  12      130.39      101.12     33.91 o 
   4   7  12      177.25      248.74     41.59 o 
   5   7  12      195.89      228.08     39.28 o 
   6   7  12      177.59      184.23     34.54 o 
  -8   8  12       43.86      156.80     43.07 o 
  -7   8  12      380.42      444.63     68.16 o 
  -6   8  12     1047.05      950.59    100.96 o 
  -5   8  12     1041.08      959.53     97.04 o 
  -4   8  12     1124.43     1206.33     77.49 o 
  -3   8  12       19.38       71.26     34.90 o 
  -2   8  12       19.71        8.41     20.39 o 
  -1   8  12      404.29      489.68     48.90 o 
   0   8  12     3503.53     3116.33    104.80 o 
   1   8  12      382.60      457.81     47.69 o 
   2   8  12      698.40      751.78     63.26 o 
   3   8  12      704.34      635.18     62.01 o 
   4   8  12      113.75      113.01     33.59 o 
   5   8  12       80.98      188.89     34.07 o 
  -8   9  12       17.41       41.14     78.11 o 
  -7   9  12       12.18       39.29     25.11 o 
  -6   9  12      159.01      212.25     50.78 o 
  -5   9  12       34.42       99.52     40.95 o 
  -4   9  12        8.39       15.41     24.48 o 
  -3   9  12     1079.94     1001.59    204.39 o 
  -2   9  12      366.66      329.44     55.57 o 
  -1   9  12       25.03       27.63     27.40 o 
   0   9  12      137.26      156.38     32.80 o 
   1   9  12      222.15      245.81     40.03 o 
   2   9  12      417.91      407.69     50.07 o 
   3   9  12        1.92       42.92     29.24 o 
   4   9  12       11.03       98.98     63.24 o 
   5   9  12        0.39       56.72     54.34 o 
  -7  10  12        4.14       55.76     47.54 o 
  -6  10  12      497.50      551.96     78.56 o 
  -5  10  12     2620.80     2341.51    177.02 o 
  -4  10  12     1551.39     1553.98     93.37 o 
  -3  10  12      481.19      440.69     66.53 o 
  -2  10  12      375.58      393.37     62.96 o 
  -1  10  12     1434.82     1334.04     78.65 o 
   0  10  12     4444.10     3967.77    128.51 o 
   1  10  12     1237.15     1172.50     79.27 o 
   2  10  12      405.14      434.59     55.65 o 
   3  10  12        4.86       33.15     51.22 o 
   4  10  12      178.09      234.00     50.20 o 
  -7  11  12       37.96       42.14     31.51 o 
  -6  11  12       28.07       82.00     37.79 o 
  -5  11  12      866.70      703.31     88.78 o 
  -4  11  12      349.25      379.65     54.06 o 
  -3  11  12      308.50      245.13     57.72 o 
  -2  11  12     1235.37     1197.98    104.13 o 
  -1  11  12      155.94      165.53     38.79 o 
   0  11  12      279.52      324.52     47.94 o 
   1  11  12       12.83        0.75     26.13 o 
   2  11  12       59.33       48.66     34.48 o 
   3  11  12       31.69       47.73     38.97 o 
   4  11  12       46.27       97.23     35.04 o 
  -6  12  12      295.01      323.42     59.35 o 
  -5  12  12      217.84      213.52     50.28 o 
  -4  12  12      141.89      130.70     38.51 o 
  -3  12  12      260.27      258.30     67.70 o 
  -2  12  12        0.45        0.00     37.32 o 
  -1  12  12        1.34        0.00     28.99 o 
   0  12  12      208.98      157.78     39.17 o 
   1  12  12     1096.21     1076.47    100.68 o 
   2  12  12      538.66      628.89     91.95 o 
   3  12  12      149.94      223.73     43.73 o 
  -5  13  12       32.06      152.28     62.10 o 
  -4  13  12       13.94       74.07     34.05 o 
  -3  13  12      230.07      164.62     52.25 o 
  -2  13  12      265.56      282.41     59.68 o 
  -1  13  12       57.08       70.70     39.33 o 
   0  13  12       28.62       50.16     37.05 o 
   1  13  12      122.63      140.14     50.26 o 
   2  13  12        9.31       72.17     33.64 o 
  -4  14  12      539.25      625.38     79.48 o 
  -3  14  12        0.49       92.19     53.30 o 
  -2  14  12        2.14        6.08     51.86 o 
  -1  14  12      282.61      227.94     55.62 o 
   0  14  12      273.88      318.56     58.68 o 
   1  14  12      227.66      321.16     51.30 o 
  -2  15  12      369.90      360.29     79.71 o 
  -1  15  12      654.48      690.16    107.88 o 
  -9   1  13       25.12       64.34     26.76 o 
  -8   1  13      738.21      633.60     56.40 o 
  -7   1  13     2091.08     2076.47     89.57 o 
  -6   1  13     1932.49     1821.67     78.62 o 
  -5   1  13     1904.89     1700.91     69.81 o 
  -4   1  13      373.70      395.43     36.90 o 
  -3   1  13      472.95      452.92     36.57 o 
  -2   1  13     1921.70     1866.99     60.05 o 
  -1   1  13     1518.17     1503.64     52.07 o 
   0   1  13       27.52       39.65     14.84 o 
   1   1  13      379.34      469.84     59.26 o 
   2   1  13       16.06       67.01     28.60 o 
   3   1  13       97.05       98.77     36.64 o 
   4   1  13      116.51      140.32     40.12 o 
   5   1  13       73.29      101.61     46.50 o 
   6   1  13       25.36       99.29     44.98 o 
  -9   2  13      469.49      538.30     61.44 o 
  -8   2  13      411.64      405.91     46.41 o 
  -7   2  13      141.11      160.55     33.01 o 
  -6   2  13       99.08       86.49     26.85 o 
  -5   2  13        1.25        0.00     18.45 o 
  -4   2  13       33.91       21.31     17.79 o 
  -3   2  13     3617.69     3401.84     89.86 o 
  -2   2  13     5298.33     5138.60    120.13 o 
  -1   2  13     2648.93     2440.78     60.51 o 
   0   2  13     2122.59     1976.15     74.30 o 
   1   2  13        1.88       14.48     20.59 o 
   2   2  13      238.68      206.72     34.81 o 
   3   2  13      552.34      561.02     68.43 o 
   4   2  13     2720.64     2574.42    121.91 o 
   5   2  13      250.30      281.51     52.10 o 
   6   2  13      603.61      652.52     79.40 o 
  -9   3  13      256.89      421.06     54.36 o 
  -8   3  13       50.93       91.64     33.39 o 
  -7   3  13      123.16      113.03     36.60 o 
  -6   3  13     1285.63     1314.40     75.27 o 
  -5   3  13     2449.09     2320.06     79.86 o 
  -4   3  13     2908.48     2656.61     95.44 o 
  -3   3  13      929.26      993.85     66.07 o 
  -2   3  13     1455.76     1462.14     46.72 o 
  -1   3  13      586.86      657.40     33.83 o 
   0   3  13     1588.83     1621.41     69.28 o 
   1   3  13      303.13      353.37     42.35 o 
   2   3  13      187.66      192.61     36.84 o 
   3   3  13      246.32      303.24     44.72 o 
   4   3  13       33.99       23.23     24.17 o 
   5   3  13        0.33       23.86     24.34 o 
   6   3  13        2.15      104.49     30.84 o 
  -9   4  13       34.16      130.52     62.50 o 
  -8   4  13      126.17      135.43     53.86 o 
  -7   4  13      297.19      271.93     48.31 o 
  -6   4  13      186.24      186.10     41.66 o 
  -5   4  13      990.45     1052.18     77.31 o 
  -4   4  13      103.74      126.80     24.70 o 
  -3   4  13     1873.11     1856.67     64.96 o 
  -2   4  13     1670.05     1577.59     49.96 o 
  -1   4  13     2830.44     2768.32    141.25 o 
   0   4  13      257.54      278.22     35.62 o 
   1   4  13     1784.46     1715.71     94.57 o 
   2   4  13      173.68      150.45     30.77 o 
   3   4  13      248.29      229.21     40.89 o 
   4   4  13      182.74      168.23     36.58 o 
   5   4  13       16.78       71.33     35.94 o 
   6   4  13        0.16       34.23     20.06 o 
  -9   5  13      163.07      188.49     49.72 o 
  -8   5  13      784.81      625.40    131.17 o 
  -7   5  13      328.73      241.34     71.47 o 
  -6   5  13      680.76      650.82     81.08 o 
  -5   5  13      998.80      940.51     73.42 o 
  -4   5  13       48.09       59.01     27.20 o 
  -3   5  13      303.46      318.79     31.60 o 
  -2   5  13      180.72      233.73     27.76 o 
  -1   5  13      136.33      198.84     36.15 o 
   0   5  13     2854.66     2640.61     89.64 o 
   1   5  13      401.89      471.12     58.45 o 
   2   5  13      299.10      346.79     44.81 o 
   3   5  13     1844.47     1927.82     98.25 o 
   4   5  13      243.03      196.70     37.91 o 
   5   5  13       22.01       37.60     25.74 o 
   6   5  13       27.50       75.59     24.88 o 
  -8   6  13      285.85      361.62     64.97 o 
  -7   6  13      343.14      417.73     65.03 o 
  -6   6  13      133.13      142.46     42.77 o 
  -5   6  13      778.93      753.13    150.37 o 
  -4   6  13     1034.74     1192.42    111.08 o 
  -3   6  13     3910.18     3539.94    155.35 o 
  -2   6  13     1500.06     1287.02     61.52 o 
  -1   6  13     1930.36     1800.77     61.04 o 
   0   6  13        2.40       29.59     21.49 o 
   1   6  13      975.75      866.61     62.62 o 
   2   6  13       11.82       23.86     22.88 o 
   3   6  13      244.68      281.58     43.95 o 
   4   6  13      240.40      185.63     37.19 o 
   5   6  13      118.36      199.91     35.13 o 
  -8   7  13        2.06      109.75     36.21 o 
  -7   7  13       67.72       76.81     39.39 o 
  -6   7  13      393.06      397.78     67.35 o 
  -5   7  13       52.98       46.61     36.55 o 
  -4   7  13     1009.95      703.24     83.08 o 
  -3   7  13        2.38       23.33     22.49 o 
  -2   7  13       53.71       41.40     36.41 o 
  -1   7  13      315.27      284.17     37.93 o 
   0   7  13      613.99      631.05     45.99 o 
   1   7  13      107.78      143.16     34.28 o 
   2   7  13      796.98      784.80     68.65 o 
   3   7  13      240.31      253.50     42.76 o 
   4   7  13        2.12       75.21     27.00 o 
   5   7  13      157.54      222.41     36.75 o 
  -8   8  13        2.11       80.43     29.78 o 
  -7   8  13       15.61       71.74     36.47 o 
  -6   8  13       25.53       39.54     37.77 o 
  -5   8  13        8.62       15.88     35.96 o 
  -4   8  13      164.37      101.46     44.55 o 
  -3   8  13        1.69        4.95     22.95 o 
  -2   8  13      173.91      137.89     49.22 o 
  -1   8  13      135.55      120.12     31.43 o 
   0   8  13      209.82      315.73     42.23 o 
   1   8  13      106.26      115.43     30.32 o 
   2   8  13       89.88      105.78     31.90 o 
   3   8  13        4.00        0.96     27.59 o 
   4   8  13       16.72       40.99     25.81 o 
   5   8  13      159.59      247.88     42.88 o 
  -7   9  13       34.29      102.88     37.51 o 
  -6   9  13      543.14      451.35     73.70 o 
  -5   9  13     1729.66     1674.28    221.12 o 
  -4   9  13      477.47      465.42     76.19 o 
  -3   9  13     2941.67     2693.45    196.87 o 
  -2   9  13     1461.89     1392.03    102.11 o 
  -1   9  13      626.99      648.49     58.27 o 
   0   9  13     1433.25     1312.06     78.39 o 
   1   9  13     3672.98     3273.38    117.44 o 
   2   9  13     2805.01     2594.04    127.98 o 
   3   9  13      421.44      508.55     58.42 o 
   4   9  13        1.33       57.76     28.33 o 
  -7  10  13      278.98      400.10     83.63 o 
  -6  10  13       27.76       51.83     37.30 o 
  -5  10  13      511.43      497.89     81.71 o 
  -4  10  13      874.62      860.91    230.96 o 
  -3  10  13      450.13      456.77     70.57 o 
  -2  10  13        8.25        0.00     36.49 o 
  -1  10  13      459.55      461.73     54.51 o 
   0  10  13      659.98      644.76     63.93 o 
   1  10  13       80.42      112.57     34.35 o 
   2  10  13        2.30        6.46     29.27 o 
   3  10  13       77.26       98.83     44.53 o 
   4  10  13      156.60      281.06     80.83 o 
  -6  11  13        0.37       67.87     33.08 o 
  -5  11  13      220.73      211.49     57.11 o 
  -4  11  13      111.89      129.65     45.83 o 
  -3  11  13      192.42      189.68     95.71 o 
  -2  11  13       93.35       93.44     45.83 o 
  -1  11  13      493.70      541.43     58.90 o 
   0  11  13        1.03        0.00     27.82 o 
   1  11  13      179.25      192.15     40.92 o 
   2  11  13      109.43      103.63     47.30 o 
   3  11  13       77.79      189.12     44.42 o 
  -6  12  13       66.37       76.13     43.70 o 
  -5  12  13      193.49      241.52     75.31 o 
  -4  12  13      256.33      233.34     59.62 o 
  -3  12  13       20.91       75.40     48.94 o 
  -2  12  13        2.83        0.00     40.01 o 
  -1  12  13      174.26      212.56     78.11 o 
   0  12  13      183.13      245.61     44.34 o 
   1  12  13       89.78      130.66     41.24 o 
   2  12  13       64.12      122.79     40.73 o 
   3  12  13        1.59       87.17     47.54 o 
  -5  13  13      747.66      932.08    103.94 o 
  -4  13  13      288.30      552.20     78.26 o 
  -3  13  13        9.75       13.33     35.64 o 
  -2  13  13       11.78       65.88     41.91 o 
  -1  13  13      111.51      112.20     66.58 o 
   0  13  13      651.32      590.52     74.72 o 
   1  13  13      457.05      494.42     64.10 o 
   2  13  13       90.06      186.99     80.11 o 
  -3  14  13      195.60      226.93     49.80 o 
  -2  14  13       59.25      188.71     63.22 o 
  -1  14  13      620.75      530.59    102.44 o 
   0  14  13      518.02      645.35     79.94 o 
  -9   0  14        7.25       26.94     36.57 o 
  -8   0  14      497.90      454.16     69.46 o 
  -7   0  14      932.45      741.37     85.45 o 
  -6   0  14     2485.51     2186.53    116.78 o 
  -5   0  14     6490.59     5703.04    193.31 o 
  -4   0  14      348.54      378.18     51.33 o 
  -3   0  14       62.72       90.19     28.97 o 
  -2   0  14      867.21      940.05     68.22 o 
  -1   0  14     5039.12     4463.34    143.80 o 
   0   0  14     1175.80     1242.20    128.85 o 
   1   0  14      947.05      962.10    119.56 o 
   2   0  14       99.17       35.69     40.81 o 
   3   0  14      507.88      331.80     78.59 o 
   4   0  14       11.40       45.30     36.97 o 
   5   0  14        1.26       66.74     48.66 o 
   6   0  14       66.60      196.39     73.63 o 
  -9   1  14       20.63       77.21     26.69 o 
  -8   1  14      244.64      266.97     38.51 o 
  -7   1  14       87.32      111.47     32.15 o 
  -6   1  14      145.27      148.41     31.06 o 
  -5   1  14        0.34       13.66     26.69 o 
  -4   1  14        5.00       17.77     16.76 o 
  -3   1  14      237.30      238.28     28.99 o 
  -2   1  14     1212.35     1253.16     54.13 o 
  -1   1  14      958.48      995.94     45.94 o 
   0   1  14     1453.35     1480.14     68.34 o 
   1   1  14      933.08      945.44     83.58 o 
   2   1  14       34.41       14.55     29.22 o 
   3   1  14      982.65      810.82     83.40 o 
   4   1  14      713.80      710.64    100.36 o 
   5   1  14      303.44      293.71     53.04 o 
   6   1  14      183.78      329.73     61.96 o 
  -9   2  14       18.78       74.96     30.39 o 
  -8   2  14       52.80       98.57     30.72 o 
  -7   2  14       10.26       54.48     27.22 o 
  -6   2  14        2.65       29.50     22.34 o 
  -5   2  14      634.59      656.35     65.19 o 
  -4   2  14      232.63      261.02     31.38 o 
  -3   2  14       39.06       79.39     20.88 o 
  -2   2  14       19.44       47.07     15.86 o 
  -1   2  14      300.02      339.45     30.51 o 
   0   2  14       71.43       89.02     25.99 o 
   1   2  14       42.79       56.79     24.04 o 
   2   2  14      206.87      162.42     33.32 o 
   3   2  14      321.82      294.54     55.46 o 
   4   2  14       75.65      153.25     40.06 o 
   5   2  14       16.98       44.93     26.58 o 
   6   2  14        0.01       51.64     29.07 o 
  -9   3  14       81.66      143.65     37.86 o 
  -8   3  14      484.88      426.18     54.79 o 
  -7   3  14     1339.64     1397.68    125.69 o 
  -6   3  14     1610.70     1488.23     76.36 o 
  -5   3  14       94.68      103.87     26.31 o 
  -4   3  14     1818.88     1747.03     68.85 o 
  -3   3  14      498.75      482.94     40.22 o 
  -2   3  14     3531.61     3277.29     86.94 o 
  -1   3  14     8699.40     8489.58    339.95 o 
   0   3  14     1425.34     1454.54     83.36 o 
   1   3  14       87.43      113.84     28.75 o 
   2   3  14       85.41      120.42     31.01 o 
   3   3  14     1486.65     1336.76     85.43 o 
   4   3  14      601.85      562.38     58.37 o 
   5   3  14      192.46      239.05     39.59 o 
   6   3  14      108.24      191.14     44.00 o 
  -9   4  14       65.64      121.45     49.28 o 
  -8   4  14      128.13      233.41     41.96 o 
  -7   4  14      219.02      290.40     52.60 o 
  -6   4  14     2507.96     2168.26    103.61 o 
  -5   4  14      194.15      239.88     33.34 o 
  -4   4  14     1169.06     1314.83    126.81 o 
  -3   4  14     2433.72     2446.35     84.07 o 
  -2   4  14      159.37      212.17     29.04 o 
  -1   4  14      796.09      757.73     53.27 o 
   0   4  14     2948.50     2821.59     95.31 o 
   1   4  14     1026.57     1155.84    128.37 o 
   2   4  14     1633.03     1625.45    104.67 o 
   3   4  14     1057.12     1188.66     81.95 o 
   4   4  14        6.28       32.17     25.90 o 
   5   4  14        7.38       65.01     25.06 o 
  -8   5  14       97.80      138.80     61.46 o 
  -7   5  14      164.99      178.68     45.91 o 
  -6   5  14      209.68      118.39     45.44 o 
  -5   5  14       22.05       41.18     28.01 o 
  -4   5  14       58.34       42.79     33.59 o 
  -3   5  14     1785.62     1621.73     65.64 o 
  -2   5  14      637.82      661.63     44.60 o 
  -1   5  14       68.24       58.94     22.54 o 
   0   5  14       46.81       57.66     26.23 o 
   1   5  14        0.67        0.00     20.11 o 
   2   5  14       22.36       66.70     29.82 o 
   3   5  14       55.81       54.50     28.00 o 
   4   5  14      127.23      140.66     34.07 o 
   5   5  14        6.75       55.23     23.83 o 
  -8   6  14       52.23      145.59     49.03 o 
  -7   6  14      276.90      266.50     56.34 o 
  -6   6  14      829.79      935.81    128.85 o 
  -5   6  14       14.10       18.82     37.05 o 
  -4   6  14      563.39      555.20     80.83 o 
  -3   6  14        0.79        0.00     27.67 o 
  -2   6  14      129.21      139.55     29.87 o 
  -1   6  14      358.73      350.69     41.49 o 
   0   6  14        5.31       33.20     27.14 o 
   1   6  14        5.63        0.00     18.73 o 
   2   6  14      158.84      177.54     37.11 o 
   3   6  14      124.29      186.63     43.76 o 
   4   6  14       12.64       68.71     33.59 o 
   5   6  14       28.73       37.31     31.84 o 
  -8   7  14      692.96      792.56    115.72 o 
  -7   7  14      526.83      516.77     76.83 o 
  -6   7  14      163.47      204.95     53.52 o 
  -5   7  14     2162.16     1952.80    189.03 o 
  -4   7  14     3300.70     2854.25    142.40 o 
  -3   7  14      122.25      172.96     48.18 o 
  -2   7  14      206.80      274.36     52.02 o 
  -1   7  14      642.41      715.07     56.36 o 
   0   7  14       28.78       26.08     20.70 o 
   1   7  14        1.85       50.91     26.43 o 
   2   7  14      113.36      158.41     35.02 o 
   3   7  14       31.03       34.40     29.31 o 
   4   7  14       77.93      121.90     29.62 o 
   5   7  14       49.33      155.39     31.94 o 
  -8   8  14        6.87       96.48     35.29 o 
  -7   8  14        3.27        0.00     34.25 o 
  -6   8  14      198.53      229.46     65.62 o 
  -5   8  14      559.93      642.99    200.71 o 
  -4   8  14      842.67      809.32     94.27 o 
  -3   8  14     1808.83     1673.39     90.00 o 
  -2   8  14      451.51      451.85     62.76 o 
  -1   8  14       22.50        7.26     24.30 o 
   0   8  14      901.58      822.64     64.15 o 
   1   8  14     2380.77     2069.64    105.53 o 
   2   8  14     1667.30     1516.66     89.31 o 
   3   8  14     1727.93     1743.29     99.92 o 
   4   8  14      154.90      224.02     39.20 o 
  -7   9  14       94.48      207.89     46.92 o 
  -6   9  14       33.03       67.46     37.91 o 
  -5   9  14       25.54       25.07     36.70 o 
  -4   9  14      211.13      132.79     51.73 o 
  -3   9  14      707.08      599.33     73.65 o 
  -2   9  14      366.73      392.66     64.43 o 
  -1   9  14       44.37       58.43     39.24 o 
   0   9  14      155.41      147.25     35.35 o 
   1   9  14      160.93      123.83     36.39 o 
   2   9  14      114.37      131.58     44.92 o 
   3   9  14        7.29       55.39     30.15 o 
   4   9  14        8.33       86.91     31.07 o 
  -7  10  14        5.85      104.07     33.29 o 
  -6  10  14      135.08      186.45     94.75 o 
  -5  10  14     1004.75      843.17     99.56 o 
  -4  10  14      425.47      473.21     77.29 o 
  -3  10  14      647.75      743.20     84.58 o 
  -2  10  14       51.05       50.50     38.17 o 
  -1  10  14       25.39       37.52     36.53 o 
   0  10  14       30.30       37.79     30.52 o 
   1  10  14     1007.97      970.78    121.17 o 
   2  10  14      214.52      197.87     42.88 o 
   3  10  14      171.17      175.63     44.09 o 
  -6  11  14       88.44       88.23     64.18 o 
  -5  11  14      182.80      138.52     46.18 o 
  -4  11  14      850.93      845.14     97.66 o 
  -3  11  14       96.94      154.46     50.34 o 
  -2  11  14      302.81      311.23     77.23 o 
  -1  11  14       42.77       15.96     39.62 o 
   0  11  14        4.43       58.81     30.03 o 
   1  11  14      240.76      396.19     53.68 o 
   2  11  14       69.07       93.93     27.11 o 
   3  11  14       22.99       87.18     33.19 o 
  -5  12  14      255.44      352.33     63.74 o 
  -4  12  14       28.68       53.57     45.10 o 
  -3  12  14       13.90       43.49     41.25 o 
  -2  12  14      120.11       63.45     45.05 o 
  -1  12  14      283.28      254.95     57.78 o 
   0  12  14      365.13      398.99     52.71 o 
   1  12  14      120.52      191.08     44.94 o 
   2  12  14       43.46       88.62     37.71 o 
  -4  13  14        5.32       64.72     39.18 o 
  -3  13  14       21.02       69.12     39.08 o 
  -2  13  14        1.66       83.46     41.76 o 
  -1  13  14       12.57       21.14     33.81 o 
   0  13  14       64.07       54.65     32.94 o 
   1  13  14        5.06       99.33     36.81 o 
  -2  14  14       73.61      143.09     62.90 o 
  -1  14  14       18.48       81.63     39.53 o 
  -9   1  15      114.82      141.05     34.51 o 
  -8   1  15     1058.80      909.55     68.16 o 
  -7   1  15      570.00      490.06     50.62 o 
  -6   1  15     1243.20     1162.17     69.64 o 
  -5   1  15      315.41      297.93     38.06 o 
  -4   1  15       73.43       67.90     21.84 o 
  -3   1  15      989.28      998.35     54.62 o 
  -2   1  15      701.85      760.63     46.22 o 
  -1   1  15      361.84      352.67     39.29 o 
   0   1  15      216.94      162.82     42.25 o 
   1   1  15       82.37       68.92     52.50 o 
   2   1  15       60.32       70.73     35.29 o 
   3   1  15      649.39      502.09     67.92 o 
   4   1  15        3.17       28.04     45.86 o 
   5   1  15      123.00      119.75     45.86 o 
  -9   2  15       97.49      109.94     34.26 o 
  -8   2  15      183.62      257.75     43.89 o 
  -7   2  15       56.56       50.96     26.74 o 
  -6   2  15     1110.54     1156.00     70.28 o 
  -5   2  15       37.23       56.40     23.24 o 
  -4   2  15      254.19      271.27     33.59 o 
  -3   2  15     2103.99     1775.83     66.28 o 
  -2   2  15     6729.20     6127.57    133.10 o 
  -1   2  15     2569.00     2441.59     89.62 o 
   0   2  15     1419.81     1471.07     73.17 o 
   1   2  15     1006.05      936.17     67.47 o 
   2   2  15        0.34        0.00     27.02 o 
   3   2  15      625.06      510.26    101.32 o 
   4   2  15     2256.11     1884.16    129.41 o 
   5   2  15      881.98      901.54    116.60 o 
  -9   3  15       73.76      168.49     41.64 o 
  -8   3  15       61.22       96.05     30.47 o 
  -7   3  15     1959.80     1628.34    101.08 o 
  -6   3  15      237.78      279.07     51.96 o 
  -5   3  15      232.07      212.78     33.37 o 
  -4   3  15      930.56      865.35     64.15 o 
  -3   3  15        1.22       20.88     17.17 o 
  -2   3  15      304.11      312.14     31.95 o 
  -1   3  15      549.19      510.19     40.36 o 
   0   3  15       79.56       98.52     28.01 o 
   1   3  15      613.29      538.99     54.23 o 
   2   3  15      808.47      817.32     86.72 o 
   3   3  15      363.98      418.23     53.30 o 
   4   3  15       79.34       79.10     28.21 o 
   5   3  15       21.54       24.91     24.33 o 
  -8   4  15       10.32      107.45     33.94 o 
  -7   4  15      420.99      435.25     56.05 o 
  -6   4  15     1044.20     1106.15     83.59 o 
  -5   4  15       99.49      145.49     36.00 o 
  -4   4  15        2.24       11.04     19.98 o 
  -3   4  15       89.89       97.81     23.82 o 
  -2   4  15     1911.01     1837.57     67.83 o 
  -1   4  15       17.74       25.44     18.46 o 
   0   4  15      246.64      252.46     38.27 o 
   1   4  15        0.93       25.10     26.09 o 
   2   4  15       42.45       29.06     28.58 o 
   3   4  15        9.00       36.44     28.27 o 
   4   4  15       48.99       95.53     30.15 o 
   5   4  15      104.06      137.64     30.26 o 
  -8   5  15       56.63       99.56     40.98 o 
  -7   5  15       43.71       61.31     35.97 o 
  -6   5  15      725.16      711.88     72.76 o 
  -5   5  15      901.01      832.74     89.12 o 
  -4   5  15     1087.18     1173.55     98.99 o 
  -3   5  15      220.32      266.36     33.45 o 
  -2   5  15      173.74      168.22     28.38 o 
  -1   5  15       26.96       36.65     31.77 o 
   0   5  15     1329.90     1446.59     77.05 o 
   1   5  15      463.30      497.16     52.30 o 
   2   5  15      767.26      888.73     71.39 o 
   3   5  15      951.52      973.26     79.15 o 
   4   5  15       56.79       81.97     48.18 o 
   5   5  15        1.22       59.98     24.04 o 
  -8   6  15      670.34      719.83     92.73 o 
  -7   6  15      813.11      909.22    100.05 o 
  -6   6  15        1.00       45.11     35.71 o 
  -5   6  15     2543.89     2345.11    137.15 o 
  -4   6  15     1289.42     1195.11    170.94 o 
  -3   6  15     1435.39     1482.10    164.78 o 
  -2   6  15     1474.40     1494.67     94.44 o 
  -1   6  15        4.75        3.97     21.95 o 
   0   6  15      113.44       86.12     36.38 o 
   1   6  15       28.94        0.00     23.63 o 
   2   6  15       22.06        3.45     25.01 o 
   3   6  15        1.26       15.52     26.85 o 
   4   6  15        2.30       87.17     29.23 o 
   5   6  15        2.09       87.98     24.19 o 
  -8   7  15        0.37       44.78     42.37 o 
  -7   7  15       75.54      146.57     61.46 o 
  -6   7  15       28.27       65.76     37.38 o 
  -5   7  15      151.62      162.40     53.43 o 
  -4   7  15       42.61       64.69     41.00 o 
  -3   7  15     1394.63     1212.55    106.31 o 
  -2   7  15      910.21      816.39     78.64 o 
  -1   7  15      294.34      313.42     55.96 o 
   0   7  15       20.79       51.56     23.74 o 
   1   7  15      305.97      301.73     42.99 o 
   2   7  15      496.70      437.76     52.84 o 
   3   7  15      995.85     1054.84     81.23 o 
   4   7  15        2.10        4.75     59.62 o 
  -7   8  15       64.38       70.76     32.72 o 
  -6   8  15        6.18       24.65     29.09 o 
  -5   8  15        7.77       51.52     41.98 o 
  -4   8  15      706.67      557.63    149.01 o 
  -3   8  15      555.53      548.78     78.49 o 
  -2   8  15     1269.05     1162.99     95.57 o 
  -1   8  15      142.56      118.98     52.66 o 
   0   8  15       10.42       29.05     25.84 o 
   1   8  15      118.52      106.76     39.10 o 
   2   8  15       61.16       76.25     31.65 o 
   3   8  15       50.13      103.18     35.34 o 
   4   8  15       17.45      108.82     31.52 o 
  -7   9  15        2.39        0.00     33.45 o 
  -6   9  15      413.77      508.22     74.98 o 
  -5   9  15      992.01     1033.67    111.08 o 
  -4   9  15     1339.45     1320.98    119.41 o 
  -3   9  15     1202.11      979.18    103.03 o 
  -2   9  15      113.98      148.64     47.18 o 
  -1   9  15      135.83      162.33     48.69 o 
   0   9  15     1813.03     1815.79    224.31 o 
   1   9  15     1056.29      993.10     77.64 o 
   2   9  15      940.58      972.85     96.42 o 
   3   9  15      385.73      448.00     53.69 o 
  -6  10  15       27.22       47.96     35.26 o 
  -5  10  15      435.61      495.48     85.71 o 
  -4  10  15      616.29      654.13     87.66 o 
  -3  10  15      163.79      214.00     72.19 o 
  -2  10  15      770.57      726.33    203.83 o 
  -1  10  15       51.83      113.44     47.28 o 
   0  10  15       89.89       99.39     35.37 o 
   1  10  15        5.53        5.03     26.87 o 
   2  10  15       65.20       98.11     31.47 o 
   3  10  15        0.74      112.05     34.40 o 
  -6  11  15      140.97      254.93     52.87 o 
  -5  11  15       55.98      100.45     42.92 o 
  -4  11  15       33.49       89.43     36.30 o 
  -3  11  15       39.15        0.00     37.93 o 
  -2  11  15        6.12       43.34     41.59 o 
  -1  11  15       88.00      119.85     48.17 o 
   0  11  15       70.35       47.90     40.07 o 
   1  11  15      172.20      213.54     54.62 o 
   2  11  15        0.01       88.60     28.75 o 
  -5  12  15       16.71      126.49     32.40 o 
  -4  12  15      195.94      163.04     75.63 o 
  -3  12  15      139.75      150.13     58.58 o 
  -2  12  15      284.07      321.64     61.88 o 
  -1  12  15      174.02      290.95     58.85 o 
   0  12  15       29.56      105.46     39.26 o 
   1  12  15        0.20       32.15     74.59 o 
  -3  13  15        4.75       36.17     53.30 o 
  -2  13  15       41.79      113.56     41.63 o 
  -1  13  15      303.60      424.61     64.21 o 
   0  13  15      340.78      307.95     71.39 o 
  -8   0  16      945.10      908.48    122.36 o 
  -7   0  16     6000.73     5477.94    295.78 o 
  -6   0  16     6259.95     5280.03    196.07 o 
  -5   0  16      449.76      394.86     60.10 o 
  -4   0  16        7.54        0.00     25.52 o 
  -3   0  16       57.75       46.70     28.10 o 
  -2   0  16     2251.11     1920.55     93.84 o 
  -1   0  16      184.13      161.50     57.30 o 
   0   0  16      706.04      585.49    101.16 o 
   1   0  16      131.95      185.51     66.10 o 
   2   0  16       63.13       12.32     42.25 o 
   3   0  16      476.09      433.43     86.43 o 
   4   0  16      169.77      237.20     71.71 o 
   5   0  16       84.20      167.74     64.82 o 
  -8   1  16      292.70      206.15     32.49 o 
  -7   1  16      152.91      150.51     34.15 o 
  -6   1  16       18.51       42.58     26.33 o 
  -5   1  16      167.67      157.16     31.52 o 
  -4   1  16      655.39      616.35     90.51 o 
  -3   1  16     1447.37     1336.29     61.87 o 
  -2   1  16     2488.73     2197.56     71.52 o 
  -1   1  16     2777.00     2676.22     94.41 o 
   0   1  16      841.66      908.85     86.95 o 
   1   1  16      312.87      228.07     51.06 o 
   2   1  16        0.16       45.28     31.62 o 
   3   1  16      286.62      272.52     51.95 o 
   4   1  16      839.20      928.21     95.48 o 
   5   1  16      128.51      161.04     40.41 o 
  -8   2  16        8.92       63.62     24.40 o 
  -7   2  16       84.22       80.42     28.10 o 
  -6   2  16      941.03      866.31     64.04 o 
  -5   2  16      367.34      291.31     37.67 o 
  -4   2  16      212.22      237.91     33.99 o 
  -3   2  16      114.12      148.68     27.02 o 
  -2   2  16      116.10      209.22     35.85 o 
  -1   2  16       32.98       51.12     31.18 o 
   0   2  16       99.35       52.45     32.36 o 
   1   2  16       45.18       52.48     30.37 o 
   2   2  16        0.95        0.00     32.73 o 
   3   2  16       59.72       43.54     44.02 o 
   4   2  16      106.74      194.19     42.02 o 
   5   2  16        6.37       28.53     27.17 o 
  -8   3  16       96.05      116.79     32.87 o 
  -7   3  16      443.27      461.79     76.70 o 
  -6   3  16      126.20      186.19     41.97 o 
  -5   3  16      378.45      307.90     39.60 o 
  -4   3  16      416.58      426.77     42.21 o 
  -3   3  16      609.76      702.37     49.30 o 
  -2   3  16     1106.95      971.21     75.07 o 
  -1   3  16     1532.12     1580.86     76.94 o 
   0   3  16     1751.08     1738.07     81.42 o 
   1   3  16       17.43        0.00     26.73 o 
   2   3  16      138.82      159.41     37.16 o 
   3   3  16      117.79      102.00     34.61 o 
   4   3  16      450.50      403.93     61.20 o 
   5   3  16       93.94      127.03     30.59 o 
  -8   4  16       62.69      117.57     28.78 o 
  -7   4  16      277.14      289.11     47.63 o 
  -6   4  16     1446.77     1292.68     91.48 o 
  -5   4  16     1836.13     1832.60     99.27 o 
  -4   4  16       85.18       95.47     26.90 o 
  -3   4  16     1423.05     1336.78     65.19 o 
  -2   4  16        1.07       25.56     24.12 o 
  -1   4  16      987.85     1081.17    108.96 o 
   0   4  16      644.81      630.47     56.12 o 
   1   4  16      402.18      419.17     59.99 o 
   2   4  16      374.81      396.42     62.65 o 
   3   4  16      829.82      911.67     77.46 o 
   4   4  16       70.36      143.20     32.18 o 
   5   4  16       46.84       82.26     32.67 o 
  -8   5  16      426.79      541.98     79.27 o 
  -7   5  16      243.75      370.92     62.98 o 
  -6   5  16       16.23       30.54     28.58 o 
  -5   5  16      289.83      274.16     46.92 o 
  -4   5  16      674.78      636.25     61.59 o 
  -3   5  16     3395.76     2993.16    109.77 o 
  -2   5  16      856.76      941.19     70.47 o 
  -1   5  16      142.20      127.58     62.98 o 
   0   5  16      871.66      781.89     62.45 o 
   1   5  16      223.61      193.82     37.25 o 
   2   5  16      137.67       89.47     33.02 o 
   3   5  16       17.62       32.87     26.30 o 
   4   5  16        8.30       46.59     28.03 o 
  -8   6  16        5.43       22.77     39.86 o 
  -7   6  16      115.03      195.09     47.64 o 
  -6   6  16      283.91      328.40     61.75 o 
  -5   6  16      185.01      112.50     47.95 o 
  -4   6  16        2.29        0.00     36.33 o 
  -3   6  16      325.50      358.84     64.18 o 
  -2   6  16      657.79      614.57     79.90 o 
  -1   6  16      545.54      566.77     55.52 o 
   0   6  16      135.07      131.73     40.31 o 
   1   6  16      382.06      376.06     50.26 o 
   2   6  16      263.68      291.79     47.67 o 
   3   6  16        4.49       42.37     27.30 o 
   4   6  16       60.09      180.14     36.16 o 
  -7   7  16      125.18      151.04     43.25 o 
  -6   7  16        0.39       39.25     34.91 o 
  -5   7  16      254.93      347.49     66.47 o 
  -4   7  16      362.11      355.22     67.52 o 
  -3   7  16      815.66      858.71     95.07 o 
  -2   7  16      822.99      715.93    127.57 o 
  -1   7  16      214.64      227.75     95.95 o 
   0   7  16     1311.36     1145.53     73.03 o 
   1   7  16       87.24       72.76     29.64 o 
   2   7  16       20.91       53.14     28.14 o 
   3   7  16       83.41      102.90     32.89 o 
   4   7  16       34.94      100.42     35.26 o 
  -7   8  16       44.62       91.39     40.57 o 
  -6   8  16      117.72      216.29     46.67 o 
  -5   8  16      198.23      245.17     57.27 o 
  -4   8  16     1035.60     1204.81    114.28 o 
  -3   8  16     1179.77     1148.49    111.11 o 
  -2   8  16      292.51      314.16     68.50 o 
  -1   8  16        5.87       25.24     34.88 o 
   0   8  16      409.85      391.22     67.54 o 
   1   8  16     1418.49     1401.25    108.15 o 
   2   8  16     1849.29     1856.29    102.50 o 
   3   8  16      334.62      372.68     50.19 o 
  -6   9  16       29.43       50.75     28.09 o 
  -5   9  16      615.09      643.47     87.10 o 
  -4   9  16      171.73      131.85     45.05 o 
  -3   9  16       40.31       36.98     38.17 o 
  -2   9  16       22.98       12.37     39.18 o 
  -1   9  16      175.91      173.56     81.39 o 
   0   9  16      120.56       42.53     41.87 o 
   1   9  16        1.90        0.00     27.87 o 
   2   9  16       44.02      101.94     38.70 o 
   3   9  16       17.28      105.94     43.46 o 
  -6  10  16       12.42       81.22     33.93 o 
  -5  10  16      130.98      172.84     48.81 o 
  -4  10  16      544.56      604.23     84.16 o 
  -3  10  16       37.96       65.56     38.51 o 
  -2  10  16      145.90      132.71     47.59 o 
  -1  10  16        3.76        0.00     37.13 o 
   0  10  16        7.57       16.48     38.15 o 
   1  10  16      202.92      255.16     43.29 o 
   2  10  16      631.23      645.98     98.84 o 
  -5  11  16        8.31       72.06     28.57 o 
  -4  11  16      255.20      234.98     49.18 o 
  -3  11  16      557.91      641.35    119.08 o 
  -2  11  16      608.55      750.54     89.76 o 
  -1  11  16      429.94      539.96     85.95 o 
   0  11  16      456.75      422.30     69.02 o 
   1  11  16       16.51       97.63     34.93 o 
   2  11  16        1.61      124.17     31.91 o 
  -4  12  16      577.10      726.74     87.00 o 
  -3  12  16       20.71       16.17     41.45 o 
  -2  12  16       36.85       47.83     34.32 o 
  -1  12  16      366.53      433.47     75.47 o 
   0  12  16      193.54      165.20     43.23 o 
  -8   1  17       86.45      166.88     32.01 o 
  -7   1  17      961.44     1017.68     71.59 o 
  -6   1  17     2318.38     2217.77     87.85 o 
  -5   1  17     2492.46     2384.13     86.26 o 
  -4   1  17     1378.02     1263.91     74.40 o 
  -3   1  17       29.67       11.65     18.89 o 
  -2   1  17     1129.96     1077.25     70.25 o 
  -1   1  17     2109.02     1988.93    123.18 o 
   0   1  17      762.80      818.34     88.33 o 
   1   1  17       39.56       23.39     30.30 o 
   2   1  17      128.93      158.33     48.56 o 
   3   1  17        9.04       47.88     30.42 o 
   4   1  17        0.54       65.54     26.69 o 
  -8   2  17      400.99      389.94     49.89 o 
  -7   2  17      332.65      407.24     47.31 o 
  -6   2  17      173.13      207.26     37.01 o 
  -5   2  17      169.92      183.76     38.69 o 
  -4   2  17       30.08       42.24     22.33 o 
  -3   2  17     1050.39     1091.63     60.41 o 
  -2   2  17     1747.34     1764.14     93.71 o 
  -1   2  17     3570.32     3363.14    173.62 o 
   0   2  17      894.09      971.61     92.91 o 
   1   2  17      296.46      319.62     58.72 o 
   2   2  17       62.23       25.40     30.61 o 
   3   2  17      608.08      681.68    113.96 o 
   4   2  17      488.46      590.04     76.16 o 
  -8   3  17       91.50      143.74     33.93 o 
  -7   3  17       98.74      163.91     38.10 o 
  -6   3  17       48.71       46.72     32.55 o 
  -5   3  17      131.17       90.73     28.48 o 
  -4   3  17       69.64       52.59     23.91 o 
  -3   3  17     2397.85     2055.35     92.05 o 
  -2   3  17       11.03       38.39     24.60 o 
  -1   3  17      145.89      225.83     36.59 o 
   0   3  17      107.59       56.32     53.22 o 
   1   3  17      161.55      144.99     37.51 o 
   2   3  17      316.83      343.77     48.66 o 
   3   3  17      530.15      583.76     78.75 o 
   4   3  17       87.78      142.34     42.58 o 
  -8   4  17       47.27      153.48     32.76 o 
  -7   4  17       29.24       47.33     29.58 o 
  -6   4  17        0.38       45.71     31.43 o 
  -5   4  17      152.42      170.62     38.54 o 
  -4   4  17       38.81       32.44     22.35 o 
  -3   4  17       51.67       60.36     28.77 o 
  -2   4  17      106.24       71.19     28.57 o 
  -1   4  17       47.70       38.78     28.57 o 
   0   4  17      137.22      220.92     37.92 o 
   1   4  17     1148.58     1209.22    135.65 o 
   2   4  17      706.89      641.81     63.34 o 
   3   4  17      116.83      116.63     33.49 o 
   4   4  17        2.75       54.69     23.40 o 
  -8   5  17       10.11       56.88     64.58 o 
  -7   5  17       16.09       90.77     40.69 o 
  -6   5  17     1217.72     1323.04     94.95 o 
  -5   5  17     1765.45     1701.46    106.64 o 
  -4   5  17     1206.43     1307.92     84.07 o 
  -3   5  17     1264.41     1221.47    106.23 o 
  -2   5  17      813.43      748.41     66.03 o 
  -1   5  17       71.27       97.65     31.31 o 
   0   5  17       86.16       84.89     70.91 o 
   1   5  17     2542.62     2265.51    162.94 o 
   2   5  17      544.26      606.51     62.56 o 
   3   5  17      157.95      178.00     37.80 o 
   4   5  17       10.27       69.06     35.41 o 
  -7   6  17      192.50      254.40     52.07 o 
  -6   6  17        1.49       36.42     35.48 o 
  -5   6  17     1176.03      947.29    103.32 o 
  -4   6  17     1061.53      981.44    103.15 o 
  -3   6  17      893.09      870.69     95.55 o 
  -2   6  17      835.65      799.48     91.67 o 
  -1   6  17      324.09      282.96     43.73 o 
   0   6  17      166.69      303.47     87.39 o 
   1   6  17       25.97       16.54     26.21 o 
   2   6  17        3.62       23.63     28.61 o 
   3   6  17      166.69      172.99     35.81 o 
   4   6  17       45.75       88.43     27.86 o 
  -7   7  17       11.02       69.38     34.44 o 
  -6   7  17        0.34       45.13     46.90 o 
  -5   7  17        4.06       66.91     40.06 o 
  -4   7  17       39.70       44.27     38.58 o 
  -3   7  17     1016.80     1094.97    109.53 o 
  -2   7  17      606.82      496.75     78.49 o 
  -1   7  17       68.67       58.50     36.26 o 
   0   7  17      495.36      537.31    113.00 o 
   1   7  17      363.52      410.62     49.98 o 
   2   7  17      416.27      419.93     54.76 o 
   3   7  17      117.28      141.55     33.73 o 
  -7   8  17       14.01       30.94     24.21 o 
  -6   8  17       17.16       24.26     31.93 o 
  -5   8  17       27.27       76.89     35.61 o 
  -4   8  17       33.69       15.33     32.59 o 
  -3   8  17        8.74       43.28     39.94 o 
  -2   8  17       25.64       15.53     56.50 o 
  -1   8  17      201.19      215.22     52.32 o 
   0   8  17      304.74      377.70     66.56 o 
   1   8  17      164.13      279.86     69.30 o 
   2   8  17      129.07      191.47     67.94 o 
   3   8  17      161.58      264.92     88.32 o 
  -6   9  17      115.54      126.70     34.46 o 
  -5   9  17      606.14      501.26     75.88 o 
  -4   9  17      635.49      731.37    156.14 o 
  -3   9  17      109.98      186.89     62.18 o 
  -2   9  17      239.50      225.84     78.91 o 
  -1   9  17        1.65       33.40     44.66 o 
   0   9  17       14.70       49.88     39.50 o 
   1   9  17      617.78      667.76     66.06 o 
   2   9  17      380.37      451.85     65.93 o 
  -5  10  17       74.34      116.11     34.02 o 
  -4  10  17      156.39      127.41     36.52 o 
  -3  10  17      284.35      268.09     56.70 o 
  -2  10  17      275.88      489.29    106.12 o 
  -1  10  17      158.57      227.98     52.62 o 
   0  10  17       11.73       40.64     35.67 o 
   1  10  17       51.26      119.97     31.73 o 
   2  10  17       25.31      128.74     28.90 o 
  -4  11  17       29.36      102.44     33.18 o 
  -3  11  17        3.55       17.29     23.80 o 
  -2  11  17       25.76      103.72     51.38 o 
  -1  11  17      198.91      194.50     48.48 o 
   0  11  17      105.60      180.24     47.29 o 
   1  11  17        7.12       57.05     33.91 o 
  -3  12  17      671.91      671.42     80.19 o 
  -2  12  17      249.96      267.29     82.75 o 
  -1  12  17       98.09      151.60     44.53 o 
  -8   0  18      428.31      524.64     86.03 o 
  -7   0  18     1575.37     1325.45    113.90 o 
  -6   0  18     1285.13     1110.16    103.85 o 
  -5   0  18       85.18      110.62     39.10 o 
  -4   0  18      642.54      537.03     69.32 o 
  -3   0  18     2959.11     2417.56    115.96 o 
  -2   0  18        9.09        0.00     40.81 o 
  -1   0  18     1238.56     1149.21    143.25 o 
   0   0  18     1408.18     1256.44    151.09 o 
   1   0  18      993.77     1119.92    149.65 o 
   2   0  18      405.69      488.81    101.32 o 
   3   0  18       88.08       73.31     46.10 o 
   4   0  18       10.65       71.23     29.93 o 
  -8   1  18      228.67      246.84     36.84 o 
  -7   1  18      101.50      137.43     34.27 o 
  -6   1  18       51.06       48.90     25.98 o 
  -5   1  18       18.71       14.23     21.90 o 
  -4   1  18       58.01       72.68     25.40 o 
  -3   1  18      273.03      252.18     34.32 o 
  -2   1  18     1339.98     1356.43     78.71 o 
  -1   1  18      869.16      926.70     92.84 o 
   0   1  18       76.21      100.02     38.27 o 
   1   1  18        9.57       46.93     34.23 o 
   2   1  18       12.00       76.82     61.62 o 
   3   1  18      110.70      145.00     34.00 o 
   4   1  18      176.85      191.06     38.42 o 
  -8   2  18        7.77       99.04     37.76 o 
  -7   2  18       36.81      106.17     33.53 o 
  -6   2  18      232.68      235.64     36.84 o 
  -5   2  18      540.38      641.98     55.29 o 
  -4   2  18      432.06      496.38     47.07 o 
  -3   2  18     1302.14     1225.57     79.56 o 
  -2   2  18       85.72       93.87     31.67 o 
  -1   2  18     1709.21     1711.46    120.76 o 
   0   2  18       70.81      103.80     44.98 o 
   1   2  18      526.76      474.57     71.59 o 
   2   2  18        1.62        6.12     27.97 o 
   3   2  18      191.70      203.27     64.18 o 
   4   2  18      143.26      150.89     32.30 o 
  -8   3  18      167.57      268.12     51.49 o 
  -7   3  18        5.10       75.43     34.23 o 
  -6   3  18        3.85        0.00     29.52 o 
  -5   3  18       12.91        5.43     23.26 o 
  -4   3  18      160.84      171.56     31.34 o 
  -3   3  18      211.35      213.73     38.47 o 
  -2   3  18     1079.26     1062.51     78.19 o 
  -1   3  18       69.83       83.35     44.50 o 
   0   3  18      815.43      757.14    158.22 o 
   1   3  18     1532.54     1552.31    122.78 o 
   2   3  18       51.68       45.07     33.61 o 
   3   3  18       17.17       57.21     55.46 o 
   4   3  18       37.00       96.62     27.34 o 
  -8   4  18      102.83      204.04     47.56 o 
  -7   4  18      172.74      255.27     49.54 o 
  -6   4  18      687.23      731.24     73.59 o 
  -5   4  18      281.10      384.02     53.74 o 
  -4   4  18      736.71      779.83     89.14 o 
  -3   4  18      787.88      785.45    102.25 o 
  -2   4  18       44.87       87.32     31.57 o 
  -1   4  18      220.97      253.41     43.20 o 
   0   4  18      754.11      757.71     87.77 o 
   1   4  18      455.08      482.94     68.07 o 
   2   4  18      568.12      622.09     64.39 o 
   3   4  18      786.79      705.82     66.72 o 
  -7   5  18      364.26      523.67     73.83 o 
  -6   5  18       56.62       82.11     55.64 o 
  -5   5  18     1231.91     1000.11     81.99 o 
  -4   5  18      510.13      530.98    133.57 o 
  -3   5  18      395.95      466.51     73.14 o 
  -2   5  18      502.66      475.32     56.02 o 
  -1   5  18        6.75        0.00     27.17 o 
   0   5  18       12.34       22.79     35.65 o 
   1   5  18       45.28       46.97     30.18 o 
   2   5  18        4.50       58.09     28.36 o 
   3   5  18       10.66       82.17     25.95 o 
  -7   6  18       26.32      100.21     48.34 o 
  -6   6  18      359.06      382.85     66.65 o 
  -5   6  18      261.94      332.54     76.67 o 
  -4   6  18      703.48      502.84     76.68 o 
  -3   6  18       86.35      126.78     47.27 o 
  -2   6  18      126.06      112.51     46.23 o 
  -1   6  18      295.02      246.79     57.18 o 
   0   6  18      976.65      980.83    147.25 o 
   1   6  18        0.99       46.48     30.84 o 
   2   6  18       34.63       35.33     26.31 o 
   3   6  18        9.17       57.65     21.12 o 
  -7   7  18      169.34      251.58     51.34 o 
  -6   7  18       35.95       47.20     29.98 o 
  -5   7  18       74.43       90.36     42.57 o 
  -4   7  18      409.37      395.75     72.71 o 
  -3   7  18      991.59      839.21     98.10 o 
  -2   7  18      699.53      719.79     91.51 o 
  -1   7  18       61.43       50.42     50.58 o 
   0   7  18      172.92      161.66     65.30 o 
   1   7  18      206.16      265.82     44.63 o 
   2   7  18       34.69       66.47     30.05 o 
   3   7  18       68.71      109.32     27.91 o 
  -6   8  18       75.07       74.11     28.41 o 
  -5   8  18      525.18      582.54     82.63 o 
  -4   8  18      559.48      652.29     85.87 o 
  -3   8  18      881.63      791.99    108.92 o 
  -2   8  18       66.83      139.18     49.27 o 
  -1   8  18       22.66       13.60     44.82 o 
   0   8  18       32.91      101.74     46.11 o 
   1   8  18      931.89     1072.54    153.81 o 
   2   8  18      385.39      442.02     75.31 o 
  -6   9  18       31.47       55.15     62.90 o 
  -5   9  18        3.47       18.88     27.38 o 
  -4   9  18        6.64       62.79     32.87 o 
  -3   9  18        0.26       57.39     40.91 o 
  -2   9  18       85.73      148.53     63.70 o 
  -1   9  18        1.01        9.89     34.37 o 
   0   9  18      104.02      127.62     43.25 o 
   1   9  18       90.65      185.78     49.70 o 
  -5  10  18        5.72       44.35     26.30 o 
  -4  10  18       52.06      110.15     35.85 o 
  -3  10  18       78.35      120.59     41.17 o 
  -2  10  18       78.16       91.55     46.58 o 
  -1  10  18      145.18      209.84     70.26 o 
   0  10  18        2.08       87.77     34.23 o 
   1  10  18        0.67       24.47     26.38 o 
  -3  11  18      895.59      959.00    100.45 o 
  -2  11  18      608.63      839.02    129.81 o 
  -1  11  18      408.32      382.96     59.14 o 
  -7   1  19      375.78      380.60     44.34 o 
  -6   1  19     1149.10     1178.81     82.06 o 
  -5   1  19      773.74      705.16     59.06 o 
  -4   1  19      471.37      437.34     45.51 o 
  -3   1  19      142.35      166.84     36.01 o 
  -2   1  19      195.85      174.17     44.86 o 
  -1   1  19      278.87      269.86     55.73 o 
   0   1  19      223.06      250.04     55.58 o 
   1   1  19      976.80      983.26    103.27 o 
   2   1  19      269.38      371.33     93.47 o 
   3   1  19      235.37      230.02     77.23 o 
  -7   2  19      301.35      351.86     50.95 o 
  -6   2  19      115.63      153.54     33.04 o 
  -5   2  19      215.38      209.20     37.11 o 
  -4   2  19        2.04        2.97     21.12 o 
  -3   2  19     1325.79     1227.60     82.62 o 
  -2   2  19      623.05      725.34     85.43 o 
  -1   2  19      437.12      388.41     66.06 o 
   0   2  19      985.90      992.31    100.88 o 
   1   2  19        6.10       71.12     37.52 o 
   2   2  19       17.62       63.06     41.13 o 
   3   2  19        4.35       63.65     23.21 o 
  -7   3  19      100.41      162.54     37.79 o 
  -6   3  19      216.10      139.28     38.13 o 
  -5   3  19       25.88       53.26     27.24 o 
  -4   3  19       40.73       68.55     31.81 o 
  -3   3  19      172.91      216.82     41.13 o 
  -2   3  19      269.00      332.41     47.13 o 
  -1   3  19      111.61       66.15     39.37 o 
   0   3  19      165.14      216.05     70.83 o 
   1   3  19       84.43       82.68     42.80 o 
   2   3  19      162.78      128.96     42.31 o 
   3   3  19      244.61      252.57     53.62 o 
  -7   4  19      285.69      398.25     51.97 o 
  -6   4  19       78.65       76.70     33.00 o 
  -5   4  19      236.39      238.07     41.65 o 
  -4   4  19      281.41      324.13     62.91 o 
  -3   4  19      704.63      591.82     63.30 o 
  -2   4  19      227.98      263.67     48.12 o 
  -1   4  19        0.42       36.38     44.34 o 
   0   4  19     1223.09     1172.04    109.38 o 
   1   4  19      842.19      746.18    129.17 o 
   2   4  19       78.36      116.63     79.15 o 
   3   4  19        0.18       52.35     29.53 o 
  -7   5  19      159.15      247.85     52.72 o 
  -6   5  19      714.28      711.40     71.69 o 
  -5   5  19      731.75      863.78     96.20 o 
  -4   5  19     1398.91     1448.76    122.59 o 
  -3   5  19      145.87      152.99     48.29 o 
  -2   5  19       27.41       41.12     32.00 o 
  -1   5  19      126.00      104.77     75.07 o 
   0   5  19       44.81       67.94     44.34 o 
   1   5  19      343.06      344.69     58.70 o 
   2   5  19      909.23     1114.08     91.54 o 
   3   5  19       14.82       31.73     21.31 o 
  -6   6  19       75.13      169.75     46.09 o 
  -5   6  19       42.15       70.72     35.35 o 
  -4   6  19      138.29      189.12     54.74 o 
  -3   6  19     1327.46     1331.13    142.13 o 
  -2   6  19      890.63      982.66    110.84 o 
  -1   6  19      137.12      269.58     60.70 o 
   0   6  19      294.19      309.38     76.51 o 
   1   6  19        0.77       38.00     47.70 o 
   2   6  19       67.79       93.68     39.02 o 
  -6   7  19       23.51       54.48     24.62 o 
  -5   7  19        6.20      102.08     30.87 o 
  -4   7  19        1.61       28.77     30.38 o 
  -3   7  19      476.79      503.16     84.11 o 
  -2   7  19        8.29       40.20     39.97 o 
  -1   7  19        0.45        0.00     40.49 o 
   0   7  19       12.89       39.85     45.62 o 
   1   7  19       66.72      146.45     55.70 o 
   2   7  19        9.41       78.32     29.66 o 
  -6   8  19       94.50      109.17     30.30 o 
  -5   8  19        0.07       72.31     29.84 o 
  -4   8  19       76.32       99.49     39.24 o 
  -3   8  19      388.37      398.06    120.04 o 
  -2   8  19      284.41      337.94     66.16 o 
  -1   8  19      609.21      908.00    143.89 o 
   0   8  19      108.82      176.87     46.32 o 
   1   8  19       46.48       17.45     41.45 o 
  -5   9  19       22.29       50.35     27.17 o 
  -4   9  19      228.55      334.68     56.12 o 
  -3   9  19       97.41      173.40     44.24 o 
  -2   9  19       97.53       68.19     89.79 o 
  -1   9  19      173.52      220.08     70.74 o 
   0   9  19       18.67      105.74     65.46 o 
  -4  10  19       90.97      104.03     29.07 o 
  -3  10  19      286.83      394.82     62.17 o 
  -2  10  19      751.99     1032.20    147.73 o 
  -1  10  19      241.59      430.39     91.71 o 
  -7   0  20      114.19      140.34     98.19 o 
  -6   0  20      991.80     1099.36    157.66 o 
  -5   0  20     1688.56     1712.16    197.75 o 
  -4   0  20     1488.58     1481.31    165.34 o 
  -3   0  20     1160.61     1138.32    149.97 o 
  -2   0  20       80.87       88.03     53.14 o 
  -1   0  20       93.55       59.70     57.94 o 
   0   0  20     1517.55     1487.73    174.94 o 
   1   0  20      101.36      239.92     76.99 o 
   2   0  20      214.13      369.09     93.31 o 
   3   0  20      146.68      252.09     52.02 o 
  -7   1  20      299.71      370.05     42.64 o 
  -6   1  20      129.15      199.47     34.03 o 
  -5   1  20       37.36       95.35     29.55 o 
  -4   1  20       14.09       44.59     32.39 o 
  -3   1  20      542.05      628.89     80.48 o 
  -2   1  20      317.33      344.66     68.74 o 
  -1   1  20      747.99      806.42     93.58 o 
   0   1  20      152.08      235.57     52.80 o 
   1   1  20       39.12       82.70     37.84 o 
   2   1  20       21.33       46.26     50.10 o 
   3   1  20        0.40       51.13     67.94 o 
  -7   2  20       62.36       88.82     28.12 o 
  -6   2  20       42.91      108.20     28.83 o 
  -5   2  20      208.64      184.31     35.90 o 
  -4   2  20      463.74      450.70     55.94 o 
  -3   2  20      249.25      223.78     50.86 o 
  -2   2  20      264.76      275.25     53.92 o 
  -1   2  20      180.41      197.34     48.94 o 
   0   2  20       83.37      107.17     42.05 o 
   1   2  20       96.72      199.73     55.85 o 
   2   2  20        8.34       39.64     56.02 o 
  -7   3  20      114.11      194.55     37.55 o 
  -6   3  20       19.03       68.27     32.77 o 
  -5   3  20      104.06      160.08     47.36 o 
  -4   3  20       29.24       45.53     31.29 o 
  -3   3  20      229.51      248.92     45.19 o 
  -2   3  20        3.03       37.81     39.85 o 
  -1   3  20      109.75      152.07     79.31 o 
   0   3  20      622.23      628.24     82.51 o 
   1   3  20      442.35      505.38     74.42 o 
   2   3  20      217.42      297.73     50.39 o 
  -7   4  20      368.85      345.86     56.43 o 
  -6   4  20      311.01      369.88     50.48 o 
  -5   4  20      652.95      659.55     83.70 o 
  -4   4  20      722.89      743.19    164.62 o 
  -3   4  20      538.15      566.68     64.27 o 
  -2   4  20       14.25       48.21     34.12 o 
  -1   4  20       41.23      109.30     44.20 o 
   0   4  20      110.35      149.79     71.79 o 
   1   4  20      976.54      820.18     89.55 o 
   2   4  20      218.61      374.47     72.03 o 
  -6   5  20       14.70       25.87     33.13 o 
  -5   5  20      119.76      138.53     46.50 o 
  -4   5  20      149.58      235.97     47.98 o 
  -3   5  20      200.69      235.46     62.98 o 
  -2   5  20      651.55      524.83     76.89 o 
  -1   5  20      691.18      701.42     84.47 o 
   0   5  20        9.63       80.23     40.17 o 
   1   5  20      131.94      100.02     64.98 o 
   2   5  20      166.95      191.79     33.93 o 
  -6   6  20      222.67      257.75     70.18 o 
  -5   6  20      212.36      283.45     60.09 o 
  -4   6  20      794.86      947.08    145.49 o 
  -3   6  20       21.82       45.43     33.83 o 
  -2   6  20       46.97       87.40     39.64 o 
  -1   6  20      141.22      170.62     60.02 o 
   0   6  20        0.64        0.00     29.23 o 
   1   6  20       26.94       45.85     32.25 o 
  -5   7  20      150.01      258.81     53.46 o 
  -4   7  20       12.85       42.66     29.65 o 
  -3   7  20      955.56      851.30     96.61 o 
  -2   7  20      741.88      880.94    100.37 o 
  -1   7  20      732.25      827.50     95.98 o 
   0   7  20      377.53      444.32     89.95 o 
   1   7  20       95.09       95.23     43.38 o 
  -5   8  20      121.75      132.79    117.24 o 
  -4   8  20      209.62      239.02     47.44 o 
  -3   8  20        2.69       19.96     30.67 o 
  -2   8  20        9.47       57.93     34.52 o 
  -1   8  20        3.96       16.81     27.21 o 
   0   8  20        3.23       53.94     38.73 o 
  -4   9  20        0.18       36.41     34.41 o 
  -3   9  20        0.34       24.16     31.85 o 
  -2   9  20       34.09      232.40     48.42 o 
  -1   9  20        0.98      109.96     40.17 o 
  -6   1  21      528.74      516.22     57.78 o 
  -5   1  21     1245.19     1253.18     76.52 o 
  -4   1  21      839.91      811.27     93.68 o 
  -3   1  21      528.24      718.14     98.11 o 
  -2   1  21       28.07      110.67     46.46 o 
  -1   1  21       95.25      118.54     49.78 o 
   0   1  21     1039.72     1114.11    111.71 o 
   1   1  21      764.19      900.57    100.95 o 
   2   1  21      211.26      184.97    157.02 o 
  -6   2  21       42.35       97.94     33.90 o 
  -5   2  21      192.25      255.86     77.74 o 
  -4   2  21      116.26      130.63     37.16 o 
  -3   2  21        3.19       49.10     38.10 o 
  -2   2  21       54.38       69.49     41.27 o 
  -1   2  21      380.88      509.42    100.68 o 
   0   2  21      497.43      620.46     84.54 o 
   1   2  21      237.86      379.28     67.95 o 
   2   2  21       35.74       32.49     29.55 o 
  -6   3  21       66.40      115.18     37.71 o 
  -5   3  21       56.48       71.38     38.10 o 
  -4   3  21        6.92       58.41     31.60 o 
  -3   3  21      506.66      482.74     72.93 o 
  -2   3  21      119.39      126.97     43.55 o 
  -1   3  21      389.63      343.62     65.49 o 
   0   3  21       58.92      134.07     47.83 o 
   1   3  21      147.69      221.06     54.48 o 
  -6   4  21        5.31       72.13     34.34 o 
  -5   4  21       47.30      123.65     43.37 o 
  -4   4  21       31.83      103.76     43.73 o 
  -3   4  21        3.43       19.85     39.71 o 
  -2   4  21      217.08      161.32     42.96 o 
  -1   4  21      224.63      320.95     62.43 o 
   0   4  21       68.06      188.72     47.43 o 
   1   4  21       29.23       43.75     28.11 o 
  -6   5  21      419.53      557.32     74.85 o 
  -5   5  21      733.36      637.09     82.50 o 
  -4   5  21     1021.54     1143.28    113.08 o 
  -3   5  21       91.78      144.63     47.62 o 
  -2   5  21        0.34       57.62     44.02 o 
  -1   5  21       79.31      129.32     45.53 o 
   0   5  21      315.34      392.83     62.13 o 
   1   5  21      216.93      275.05     47.22 o 
  -5   6  21      157.95      266.06     57.05 o 
  -4   6  21       77.62      141.05     61.06 o 
  -3   6  21      622.88      677.25    101.24 o 
  -2   6  21      862.33      984.02    130.53 o 
  -1   6  21      693.94      761.87    125.80 o 
   0   6  21      498.35      416.15     79.87 o 
  -4   7  21        0.49       80.26     34.21 o 
  -3   7  21        1.10       13.88     25.93 o 
  -2   7  21       12.49      126.99     39.86 o 
  -1   7  21        6.55       89.15     42.58 o 
   0   7  21        0.80      132.85     53.30 o 
  -3   8  21      115.02      195.25     43.90 o 
  -2   8  21       57.33      113.55     32.49 o 
  -1   8  21      109.68      164.86     55.06 o 
  -6   0  22     1107.30     1082.20    103.64 o 
  -5   0  22     1776.40     2025.04    207.43 o 
  -4   0  22      964.75     1329.91    170.78 o 
  -3   0  22      810.74     1071.74    155.74 o 
  -2   0  22       91.44      194.63     71.71 o 
  -1   0  22        1.63      100.20     59.22 o 
   0   0  22      719.95      989.15    151.25 o 
   1   0  22     1285.73     1242.52    175.58 o 
  -6   1  22        9.15      129.95     29.50 o 
  -5   1  22      194.24      162.28     38.95 o 
  -4   1  22      161.91      242.51     52.45 o 
  -3   1  22       63.64       91.23     35.37 o 
  -2   1  22       37.40       73.49     41.38 o 
  -1   1  22       55.12       79.34     32.50 o 
   0   1  22      119.84      156.70     96.35 o 
   1   1  22       14.71       80.93     43.60 o 
  -6   2  22      148.94      303.93     56.92 o 
  -5   2  22      225.54      277.30     45.50 o 
  -4   2  22      290.58      304.11     57.95 o 
  -3   2  22        8.34       48.06     49.22 o 
  -2   2  22       51.32      142.68     45.77 o 
  -1   2  22        1.43       74.41     41.57 o 
   0   2  22      149.65      223.53     52.81 o 
   1   2  22      156.50      179.67     51.22 o 
  -5   3  22       53.61      169.19     49.99 o 
  -4   3  22        0.47       94.74     42.03 o 
  -3   3  22       50.38      127.03     44.36 o 
  -2   3  22        8.81       43.91     36.14 o 
  -1   3  22      268.95      328.82     60.28 o 
   0   3  22      216.90      408.34     66.80 o 
  -5   4  22      374.56      497.11     72.05 o 
  -4   4  22      510.19      606.08     79.75 o 
  -3   4  22      217.41      514.10    111.88 o 
  -2   4  22       40.38      169.62     48.90 o 
  -1   4  22       22.17       99.84     45.10 o 
   0   4  22      128.85      214.88     54.89 o 
  -5   5  22        6.80      126.88     53.70 o 
  -4   5  22       57.39      127.06     49.23 o 
  -3   5  22       74.62      151.57     69.62 o 
  -2   5  22      448.85      410.06    109.32 o 
  -1   5  22      144.17      179.26     54.26 o 
   0   5  22      295.44      407.43    148.13 o 
  -4   6  22      328.06      338.75     92.11 o 
  -3   6  22        3.98       80.23     43.57 o 
  -2   6  22        2.46       53.30     44.02 o 
  -1   6  22        7.56       48.82     31.05 o 
  -5   1  23      513.92      511.63     74.20 o 
  -4   1  23     1060.41     1329.77    123.25 o 
  -3   1  23      581.69      690.30     90.25 o 
  -2   1  23      193.45      278.50     62.39 o 
  -1   1  23       16.58       79.91     64.10 o 
   0   1  23      311.79      373.73     69.96 o 
  -5   2  23      170.17      232.08     82.75 o 
  -4   2  23      165.53      205.93     53.58 o 
  -3   2  23       11.77      121.93     44.65 o 
  -2   2  23       44.27       94.97     48.98 o 
  -1   2  23      223.97      321.65     61.30 o 
  -4   3  23        9.64      169.98     65.94 o 
  -3   3  23        8.00      109.57     42.72 o 
  -2   3  23        1.50       74.57     41.55 o 
  -1   3  23        0.38       82.41     48.81 o 
  -4   4  23        8.41       13.44     49.62 o 
  -3   4  23       41.10      154.45     77.63 o 
  -2   4  23       79.43      134.76     52.89 o 
                                                 
